# Supplementary material for: 4-(1H-Benzimidazol-2-ylmeth­yl)-2H-1,4-benzothia­zin-3(4H)-one
Source: Acta Crystallogr Sect E Struct Rep Online. 2010 May 29;66(Pt 6):o1495. doi: 10.1107/S1600536810019367 (PMC2979569; doi:10.1107/S1600536810019367)
Supplement: Supplementary file 2 [file e-66-o1495-Isup2.hkl]

# 
# h,k,l, Fc-squared, Fo-squared, sigma(Fo-squared) and status flag 
# 
data_I
_shelx_title ' bk17_0m in Pbca (100K)' 
_shelx_refln_list_code          4 
_shelx_F_calc_maximum      227.96 
_exptl_crystal_F_000      1232.00 
_reflns_d_resolution_high  0.7108 
 
loop_ 
 _symmetry_equiv_pos_as_xyz 
 'x, y, z' 
 '-x+1/2, -y, z+1/2' 
 '-x, y+1/2, -z+1/2' 
 'x+1/2, -y+1/2, -z' 
 '-x, -y, -z' 
 'x-1/2, y, -z-1/2' 
 'x, -y-1/2, z-1/2' 
 '-x-1/2, y-1/2, z' 
 
_cell_length_a     9.4498 
_cell_length_b    17.0223 
_cell_length_c    17.4454 
_cell_angle_alpha  90.000 
_cell_angle_beta   90.000 
_cell_angle_gamma  90.000 
 
_shelx_F_squared_multiplier     1.000 
 
loop_ 
 _refln_index_h 
 _refln_index_k 
 _refln_index_l 
 _refln_F_squared_calc 
 _refln_F_squared_meas 
 _refln_F_squared_sigma 
 _refln_observed_status 
   2   0   0     9811.21    10622.47    367.52 o 
   4   0   0      100.26       80.14      9.44 o 
   6   0   0     3925.13     3914.78    100.53 o 
   8   0   0     4809.97     4612.37    119.84 o 
  10   0   0      343.41      329.93     31.96 o 
   2   1   0    51966.54    60563.52   1476.07 o 
   4   1   0     5886.17     6768.82    164.98 o 
   6   1   0        0.07        0.34      2.90 o 
   8   1   0      140.15       79.54      7.05 o 
  10   1   0       79.77       98.29      9.08 o 
  12   1   0      129.87      166.79     17.72 o 
   0   2   0     8121.79     8552.76    295.29 o 
   2   2   0    29999.16    34171.48   1175.22 o 
   4   2   0      281.82      285.64     12.04 o 
   6   2   0     1953.44     1730.03     34.53 o 
   8   2   0     1518.92     1329.39     29.76 o 
  10   2   0        2.22       -0.45      5.30 o 
  12   2   0      172.07      166.95     17.76 o 
   2   3   0    22263.88    26057.48    898.28 o 
   4   3   0     3498.32     3512.43    104.34 o 
   6   3   0      402.71      376.56     11.70 o 
   8   3   0      156.84      178.74      9.78 o 
  10   3   0     1832.50     1761.05     45.91 o 
  12   3   0      366.98      367.93     25.85 o 
   0   4   0     1822.78     1810.84     67.37 o 
   2   4   0      232.97      300.52     17.24 o 
   4   4   0     4423.98     4877.05    157.53 o 
   6   4   0     2487.28     2469.33     54.22 o 
   8   4   0        0.25       -2.51      4.60 o 
  10   4   0       14.58       22.72      9.55 o 
  12   4   0      113.80      122.49     16.41 o 
   2   5   0       35.32       42.26     33.76 o 
   4   5   0     5992.89     6043.71    150.60 o 
   6   5   0     6977.35     7131.13    143.86 o 
   8   5   0     1989.28     1892.98     57.53 o 
  10   5   0       95.35       87.57     10.89 o 
  12   5   0      743.31      837.83     51.71 o 
   0   6   0     4223.54     4063.78    146.55 o 
   2   6   0     9905.16     9926.99   1331.61 o 
   4   6   0     2351.58     3122.94    118.75 o 
   6   6   0        3.81        4.34      3.96 o 
   8   6   0     2740.49     2432.46     71.02 o 
  10   6   0       71.58       75.48     10.59 o 
  12   6   0        8.17       13.41      9.15 o 
   2   7   0     2789.46     3176.86     79.56 o 
   4   7   0       34.51       67.56      6.55 o 
   6   7   0      571.65      538.85     62.60 o 
   8   7   0       46.62       32.39      7.48 o 
  10   7   0       19.30       19.14      8.04 o 
  12   7   0      214.55      210.91     17.90 o 
   0   8   0     2096.46     2033.18    291.87 o 
   2   8   0    10919.17    12379.37    605.33 o 
   4   8   0     5553.38     6509.86    132.44 o 
   6   8   0       19.58        0.78      4.43 o 
   8   8   0        0.15       -2.33      5.71 o 
  10   8   0      583.37      541.45     46.61 o 
  12   8   0       29.99       45.73     11.09 o 
   2   9   0      945.66     1061.75     32.87 o 
   4   9   0     1243.00     1258.14     32.23 o 
   6   9   0      764.46      810.60     37.23 o 
   8   9   0      240.23      225.11     15.52 o 
  10   9   0      168.34      171.58     15.59 o 
  12   9   0      736.03      785.25     57.94 o 
   0  10   0     5401.88     5879.02    194.52 o 
   2  10   0     1374.65     1359.62     31.90 o 
   4  10   0      240.92      240.59     23.53 o 
   6  10   0      771.76      796.22     48.38 o 
   8  10   0      451.14      473.36     25.80 o 
  10  10   0      453.06      433.68     22.31 o 
  12  10   0        9.61       21.38     10.55 o 
   2  11   0      466.91      558.08     18.54 o 
   4  11   0        0.16       -3.99      3.91 o 
   6  11   0      200.18      165.56     12.50 o 
   8  11   0      541.35      556.07     22.55 o 
  10  11   0      510.11      551.28     24.48 o 
   0  12   0        1.29        4.96      6.45 o 
   2  12   0      605.95      664.86     17.58 o 
   4  12   0      498.39      532.60     32.20 o 
   6  12   0     1281.38     1254.62     41.00 o 
   8  12   0      446.07      464.86     21.07 o 
  10  12   0      991.44     1003.70     34.77 o 
   2  13   0     1071.59     1201.12     27.06 o 
   4  13   0        1.00       24.62      8.28 o 
   6  13   0      159.20      171.57     16.06 o 
   8  13   0      993.06      988.30     40.39 o 
  10  13   0       60.86       66.74     14.84 o 
   0  14   0      765.76      705.98     27.64 o 
   2  14   0        7.08       10.99      6.35 o 
   4  14   0      261.18      198.58     16.07 o 
   6  14   0      586.38      620.03     29.04 o 
   8  14   0      179.42      195.25     19.65 o 
  10  14   0      442.63      538.85     32.18 o 
   2  15   0      224.52      193.56     15.20 o 
   4  15   0      520.26      618.62     23.26 o 
   6  15   0       22.06       12.99      9.21 o 
   8  15   0      949.88      941.87     40.27 o 
  10  15   0      260.90      243.70     56.20 o 
   0  16   0        1.41       -4.02      7.38 o 
   2  16   0        5.33       -3.45      8.00 o 
   4  16   0        3.27      -12.98      7.57 o 
   6  16   0      445.25      455.98     26.21 o 
   8  16   0        6.96        9.43      9.76 o 
   2  17   0       69.00       62.17      9.92 o 
   4  17   0     1145.22     1142.99     35.15 o 
   6  17   0      101.72      105.81     12.75 o 
   8  17   0       27.97       19.04     11.24 o 
   0  18   0      112.94      117.82     23.71 o 
   2  18   0      122.36      111.09     12.24 o 
   4  18   0        2.49        1.37     13.05 o 
   6  18   0      295.05      318.25     32.11 o 
   8  18   0       15.21       13.14     11.99 o 
   2  19   0      723.34      738.06     27.38 o 
   4  19   0      450.58      437.23     22.11 o 
   6  19   0      874.82      883.52     39.90 o 
   8  19   0      177.35      244.71     33.01 o 
   0  20   0      465.55      422.05     38.33 o 
   2  20   0     5462.83     5538.38    122.87 o 
   4  20   0       84.90       43.96     11.36 o 
   6  20   0      180.07      188.59     20.49 o 
   2  21   0      193.50      196.79     21.75 o 
   4  21   0       67.61       55.22     12.09 o 
   6  21   0      227.00      256.73     32.45 o 
   0  22   0      692.15      745.42     55.18 o 
   2  22   0       36.01       25.70     14.02 o 
   4  22   0      316.73      332.00     26.16 o 
   2  23   0        1.60      -24.69     12.34 o 
   1   1   1     1761.55     1573.24    191.68 o 
   2   1   1     2381.73     2804.75     56.77 o 
   3   1   1     8581.40     8815.65    196.11 o 
   4   1   1      963.11     1136.90     33.49 o 
   5   1   1     6355.59     5926.11    100.64 o 
   6   1   1       10.18        7.46      2.33 o 
   7   1   1     1888.04     1830.82     26.26 o 
   8   1   1      828.82      758.62     14.19 o 
   9   1   1        7.77        6.13      3.34 o 
  10   1   1      100.53       87.89      6.17 o 
  11   1   1      436.55      469.27     16.39 o 
  12   1   1       10.64       14.80     14.21 o 
   0   2   1    11856.79    12734.16    440.12 o 
   1   2   1     5343.44     6018.26    250.07 o 
   2   2   1     9202.63    10180.38    253.35 o 
   3   2   1     2505.62     2711.39     43.91 o 
   4   2   1      260.43      230.97      7.50 o 
   5   2   1       54.98       84.39      5.41 o 
   6   2   1     1002.72     1150.32     17.53 o 
   7   2   1      182.10      165.49      6.10 o 
   8   2   1      692.55      727.42     13.79 o 
   9   2   1       63.14       81.19      5.26 o 
  10   2   1       38.94       33.24      5.64 o 
  11   2   1       83.40       88.89      8.46 o 
  12   2   1      276.25      251.21     17.19 o 
  13   2   1       24.11        9.74     11.69 o 
   1   3   1     2918.26     3383.53    140.21 o 
   2   3   1     9642.23    11002.58    382.34 o 
   4   3   1     2282.31     2707.58     44.19 o 
   5   3   1     1137.66     1017.61     21.52 o 
   6   3   1      743.11      748.54     12.74 o 
   7   3   1      451.78      381.00      8.89 o 
   8   3   1      513.77      528.44     11.37 o 
   9   3   1       22.35       29.56      4.42 o 
  10   3   1      175.06      150.67      8.15 o 
  11   3   1      250.69      292.92     13.76 o 
  12   3   1        5.53       -2.99      6.21 o 
  13   3   1      750.89      821.93     26.57 o 
   0   4   1     1027.70      950.11     38.17 o 
   1   4   1      350.11      221.23     13.10 o 
   2   4   1     7205.29     7677.44    509.09 o 
   4   4   1     4667.48     5070.33     98.02 o 
   5   4   1       16.05        7.47      2.88 o 
   6   4   1      404.89      384.64      9.66 o 
   7   4   1     1087.53     1032.44     19.45 o 
   8   4   1     3019.36     2856.42     45.22 o 
   9   4   1      232.37      208.00      9.49 o 
  10   4   1        6.96       -2.01      4.94 o 
  11   4   1       43.04       70.02      7.91 o 
  12   4   1       85.19      105.34     11.10 o 
  13   4   1       59.17       78.69     10.99 o 
   1   5   1       23.84       24.85      6.95 o 
   3   5   1       90.40      102.43      6.61 o 
   4   5   1      423.87      478.31     11.38 o 
   5   5   1      810.46      757.35     16.68 o 
   6   5   1        2.19        0.88      2.37 o 
   7   5   1      726.35      819.77     15.53 o 
   8   5   1       75.88       60.71      5.58 o 
   9   5   1      401.33      367.45     13.68 o 
  10   5   1      701.77      673.16     19.37 o 
  11   5   1       11.60        3.55      5.30 o 
  12   5   1      209.92      229.32     13.76 o 
   0   6   1     1096.20     1097.94     32.32 o 
   1   6   1     4799.15     4628.38    105.45 o 
   2   6   1      251.19      256.44     10.77 o 
   3   6   1     1112.64     1115.28     30.23 o 
   4   6   1      172.48      191.80      7.58 o 
   5   6   1       79.39       70.79      5.21 o 
   6   6   1      490.37      462.88     15.83 o 
   7   6   1       84.53       79.46      5.71 o 
   8   6   1       80.47       72.70      7.05 o 
   9   6   1      590.02      607.87     17.72 o 
  10   6   1       22.62       14.05      5.82 o 
  11   6   1       53.27       60.63      8.67 o 
  12   6   1        8.90       -0.05      6.67 o 
   1   7   1      414.66      438.75     16.35 o 
   2   7   1       26.88       28.85      3.26 o 
   3   7   1     3334.03     3826.64     68.54 o 
   4   7   1       69.99       96.81      5.50 o 
   5   7   1      314.46      180.25     17.90 o 
   6   7   1      561.11      613.16     15.04 o 
   7   7   1      601.24      612.77     16.48 o 
   8   7   1       56.12       68.07      6.76 o 
   9   7   1        0.48       -4.39      4.88 o 
  10   7   1      130.87      110.14      8.52 o 
  11   7   1        4.01        0.96      5.54 o 
  12   7   1       63.71       78.76      9.79 o 
   0   8   1      155.22      187.83     17.31 o 
   1   8   1     2648.74     2710.32     56.84 o 
   2   8   1       58.08       57.04      4.17 o 
   3   8   1      333.89      492.37     10.70 o 
   4   8   1      782.97      858.83     15.20 o 
   5   8   1       34.55        8.01      6.73 o 
   6   8   1      412.89      434.84     17.20 o 
   7   8   1      216.63      194.31     10.10 o 
   8   8   1     1508.04     1468.24     28.36 o 
   9   8   1      444.64      449.62     14.37 o 
  10   8   1        4.01       -2.32      4.65 o 
  11   8   1       12.67       14.62      6.37 o 
  12   8   1       37.04       32.83      8.89 o 
   1   9   1     5244.27     5720.08     90.34 o 
   2   9   1      682.72      797.63     16.12 o 
   3   9   1     2234.67     2223.50     69.64 o 
   4   9   1      616.42      666.26     15.60 o 
   5   9   1     1416.64     1354.31     35.77 o 
   6   9   1      100.86      109.49      6.83 o 
   7   9   1        0.08       -6.53      3.67 o 
   8   9   1        3.02        0.80      4.58 o 
   9   9   1      126.42      109.86      8.39 o 
  10   9   1       84.18       79.71      9.18 o 
  11   9   1      258.09      279.51     13.78 o 
  12   9   1      244.16      256.35     15.24 o 
   0  10   1     3976.33     4275.42     76.53 o 
   1  10   1      444.91      596.97     11.68 o 
   2  10   1       39.59       58.24      6.91 o 
   3  10   1     3027.98     3324.81    134.80 o 
   4  10   1      218.90      260.05     11.26 o 
   5  10   1      344.06      336.85     10.61 o 
   6  10   1     1319.75     1352.93     25.73 o 
   7  10   1       96.83       95.27      7.22 o 
   8  10   1      264.90      253.00     11.60 o 
   9  10   1      215.19      222.32     11.38 o 
  10  10   1      224.16      221.04     11.93 o 
  11  10   1       98.58       91.58      9.13 o 
  12  10   1       30.53       15.56      7.66 o 
   1  11   1        0.24        3.35      2.75 o 
   2  11   1     1021.96     1125.26     19.72 o 
   3  11   1     2849.85     2917.16     57.37 o 
   4  11   1       54.16       75.07      8.79 o 
   5  11   1      891.15      883.67     20.75 o 
   6  11   1      377.95      402.50     12.51 o 
   7  11   1      878.14      878.68     20.05 o 
   8  11   1      657.03      646.98     17.71 o 
   9  11   1      241.83      244.20     12.03 o 
  10  11   1      135.55      121.35     10.48 o 
  11  11   1       15.95       14.46      8.25 o 
   0  12   1     2342.66     2634.94     50.22 o 
   1  12   1      176.14      164.72      6.19 o 
   2  12   1       44.21       46.46      5.06 o 
   3  12   1        0.11       -2.48      2.77 o 
   4  12   1      321.40      337.88     11.75 o 
   5  12   1       52.91       59.63      6.46 o 
   6  12   1      859.36      883.13     21.71 o 
   7  12   1      166.89      160.00     16.88 o 
   8  12   1      129.79      151.12     10.43 o 
   9  12   1       51.74       54.42      8.01 o 
  10  12   1       37.13       25.49      7.39 o 
  11  12   1        0.06        3.98      6.69 o 
   1  13   1       46.25       37.78      4.03 o 
   2  13   1        0.06        0.45      3.53 o 
   3  13   1     1081.36     1033.63     22.89 o 
   4  13   1      286.45      277.27     12.78 o 
   5  13   1     3585.15     3530.03     61.45 o 
   6  13   1        1.74       -3.90      4.75 o 
   7  13   1       13.88        3.25      5.39 o 
   8  13   1       99.31       94.32     11.89 o 
   9  13   1        8.99        4.84      6.50 o 
  10  13   1        2.39       -7.32      5.98 o 
  11  13   1       25.44       54.40      9.99 o 
   0  14   1        1.11        3.11      4.92 o 
   1  14   1      455.68      465.06     10.66 o 
   2  14   1      301.52      314.28     10.01 o 
   3  14   1      562.49      526.18     14.17 o 
   4  14   1       11.24       13.62      5.13 o 
   5  14   1      309.28      272.16     14.77 o 
   6  14   1      121.81      110.01      9.71 o 
   7  14   1      303.31      277.90     13.59 o 
   8  14   1        0.73       -0.01      5.60 o 
   9  14   1       61.21       55.14      9.12 o 
  10  14   1       91.61       86.78     11.59 o 
   1  15   1      462.93      421.92     14.31 o 
   2  15   1       18.42        6.00      4.81 o 
   3  15   1     1186.97     1068.14     22.32 o 
   4  15   1        2.04       -3.57      4.88 o 
   5  15   1        7.04        0.14      7.54 o 
   6  15   1        0.01        8.00      6.26 o 
   7  15   1        1.08       -1.68      5.85 o 
   8  15   1       75.41       74.92      9.82 o 
   9  15   1      142.51      120.89     12.02 o 
  10  15   1       17.62       32.94     10.36 o 
   0  16   1       19.28        9.12      5.73 o 
   1  16   1      721.70      738.85     15.95 o 
   2  16   1        5.78       11.01      5.95 o 
   3  16   1      290.60      271.14     11.28 o 
   4  16   1       64.72       44.46      6.49 o 
   5  16   1      515.95      535.76     23.11 o 
   6  16   1       83.71       98.42     10.12 o 
   7  16   1      259.41      265.94     18.11 o 
   8  16   1        4.40       -5.04      6.53 o 
   9  16   1       53.48       42.77      9.57 o 
   1  17   1       62.82       53.25      8.62 o 
   2  17   1       12.44       19.62      5.68 o 
   3  17   1      325.22      286.41     12.09 o 
   4  17   1      944.20      957.26     22.13 o 
   5  17   1       12.92        3.11      5.87 o 
   6  17   1      580.38      600.80     28.29 o 
   7  17   1       30.86       28.53      8.38 o 
   8  17   1       41.71       38.53      9.78 o 
   9  17   1        1.18        4.68      8.34 o 
   0  18   1     1138.64     1145.41     44.43 o 
   1  18   1     4207.81     4268.68     67.80 o 
   2  18   1      148.04      143.64     11.23 o 
   3  18   1       16.35        7.07      9.85 o 
   4  18   1        2.58        0.08      5.69 o 
   5  18   1      127.37      110.93      9.11 o 
   6  18   1        1.48       -4.51      6.28 o 
   7  18   1      590.88      582.68     22.61 o 
   8  18   1        0.87        4.29      7.70 o 
   1  19   1      298.04      310.31     14.60 o 
   2  19   1      141.35      126.92      9.18 o 
   3  19   1      660.22      638.32     18.15 o 
   4  19   1       81.93       74.26      8.17 o 
   5  19   1      325.25      322.19     16.72 o 
   6  19   1        0.22       -2.73      6.91 o 
   7  19   1        0.83        5.34      7.60 o 
   8  19   1        1.09        4.05     12.23 o 
   0  20   1      608.06      634.73     34.02 o 
   1  20   1      704.54      744.38     25.83 o 
   2  20   1      140.12      147.58     12.74 o 
   3  20   1      137.87      162.18     10.84 o 
   4  20   1       63.80       65.85      8.32 o 
   5  20   1       92.56       80.51      9.76 o 
   6  20   1      134.50      147.18     13.30 o 
   7  20   1      290.36      318.92     25.28 o 
   1  21   1      301.57      309.19     18.26 o 
   2  21   1      177.84      177.47     14.78 o 
   3  21   1      740.94      748.26     20.96 o 
   4  21   1       28.29       28.81      8.34 o 
   5  21   1      253.36      274.08     16.83 o 
   6  21   1        0.68       10.04     12.13 o 
   0  22   1      205.70      175.20     49.85 o 
   1  22   1        9.48       -0.34      9.10 o 
   2  22   1      462.18      490.09     25.57 o 
   3  22   1       39.70       54.50     14.53 o 
   4  22   1       19.79       11.54      8.06 o 
   5  22   1      165.24      187.98     20.62 o 
   1  23   1       87.69       69.07     12.21 o 
   2  23   1        0.04      -16.87      8.43 o 
   3  23   1      278.57      328.20     28.70 o 
   0   0   2     2611.19     3058.33    106.40 o 
   1   0   2    26121.17    26571.09    648.22 o 
   2   0   2    17424.28    16975.20    413.72 o 
   3   0   2    14413.12    15701.41    372.95 o 
   4   0   2      306.61      343.56      9.46 o 
   5   0   2     1420.72     1737.19     44.00 o 
   6   0   2     1513.70     1394.59     28.90 o 
   7   0   2        8.00        6.28      4.06 o 
   8   0   2     1155.92     1081.10     25.47 o 
   9   0   2      648.78      564.72     15.61 o 
  10   0   2     4797.24     4766.94     88.71 o 
  11   0   2      383.51      340.46     23.34 o 
  12   0   2      111.48       72.90     18.05 o 
   1   1   2     2520.87     2735.70     68.31 o 
   2   1   2        0.07       -0.72      1.93 o 
   3   1   2      574.84      607.37     21.33 o 
   4   1   2       99.88      142.04      5.44 o 
   5   1   2     4095.22     4393.93     98.34 o 
   6   1   2      396.18      421.51      8.76 o 
   7   1   2      383.93      331.03      8.18 o 
   8   1   2       45.22       34.87      4.00 o 
   9   1   2        0.06       -4.18      2.88 o 
  10   1   2        1.12       -1.95      3.70 o 
  11   1   2      429.26      397.85     13.71 o 
  12   1   2      136.97      200.87     19.61 o 
  13   1   2      195.15      245.85     31.39 o 
   0   2   2      197.76      212.19     10.53 o 
   1   2   2    26179.63    26597.09    648.28 o 
   2   2   2     9074.29     9361.36    235.19 o 
   3   2   2     6955.36     7469.87    114.81 o 
   4   2   2     1640.12     1801.56     28.91 o 
   5   2   2     1231.60     1332.85     31.68 o 
   6   2   2      776.10      715.30     12.28 o 
   7   2   2      624.70      611.58     11.02 o 
   8   2   2     1352.69     1304.79     19.55 o 
   9   2   2     1590.78     1433.97     21.56 o 
  10   2   2     1500.82     1454.43     25.86 o 
  11   2   2       13.92       17.27      5.59 o 
  12   2   2        8.09        6.85      6.97 o 
  13   2   2      255.28      337.86     36.93 o 
   1   3   2    15613.01    17594.97    350.30 o 
   2   3   2      124.85       71.08     13.33 o 
   4   3   2       32.25        8.87      2.33 o 
   5   3   2      279.95      380.17      9.09 o 
   6   3   2        0.28        1.17      2.07 o 
   7   3   2        0.62        2.08      2.37 o 
   8   3   2      667.56      634.13     11.93 o 
   9   3   2      107.72      111.20      6.69 o 
  10   3   2      272.80      281.27     11.25 o 
  11   3   2      155.66      171.71     17.63 o 
  12   3   2       76.13       74.51     10.07 o 
  13   3   2       35.43       46.83     13.93 o 
   0   4   2    32101.44    35174.91   1214.03 o 
   1   4   2      407.78      437.59     18.05 o 
   2   4   2     3226.37     3582.58     73.60 o 
   3   4   2      512.14      299.15     17.02 o 
   4   4   2       89.28      102.16      6.06 o 
   5   4   2      595.28      665.66     13.41 o 
   6   4   2     1214.88     1226.09     21.84 o 
   7   4   2      391.18      410.94     10.07 o 
   8   4   2     1396.54     1310.55     24.58 o 
   9   4   2      451.44      472.80     13.38 o 
  10   4   2      283.45      267.02     12.80 o 
  11   4   2      101.75      128.82     21.16 o 
  12   4   2       32.45       34.44      8.59 o 
  13   4   2      171.44      183.13     14.46 o 
   1   5   2     1388.56     1539.88     64.09 o 
   3   5   2       22.15       26.10      3.43 o 
   4   5   2    16522.30    17524.94    298.53 o 
   5   5   2     2098.50     2263.46     35.50 o 
   6   5   2      100.13       60.60      4.02 o 
   7   5   2     1896.28     1864.45     31.57 o 
   8   5   2      283.25      269.91     10.09 o 
   9   5   2       92.13      114.27      9.77 o 
  10   5   2      447.82      488.52     16.39 o 
  11   5   2       97.74      120.42     11.07 o 
  12   5   2      218.00      235.19     13.86 o 
   0   6   2     5455.34     5622.61    188.17 o 
   2   6   2       43.92       72.01      4.88 o 
   3   6   2     2712.14     3122.72     64.87 o 
   4   6   2      979.96     1151.09     22.28 o 
   5   6   2        4.42        8.22      2.51 o 
   6   6   2     3296.50     3204.58     54.10 o 
   7   6   2       94.03       86.76      9.11 o 
   8   6   2        7.04        3.92      4.01 o 
   9   6   2        0.02       -5.25      4.54 o 
  10   6   2      166.24      166.41     10.79 o 
  11   6   2       98.17      107.31      9.84 o 
  12   6   2       27.18       36.96      7.91 o 
   1   7   2     1557.81     1711.64     31.30 o 
   2   7   2       93.67      158.62      6.31 o 
   3   7   2        0.31       -2.34      2.42 o 
   4   7   2     5502.92     5774.19    119.82 o 
   5   7   2       77.38       66.10      6.57 o 
   6   7   2     1106.46     1057.06     22.07 o 
   7   7   2      144.43      128.67      7.13 o 
   8   7   2      198.21      185.74     10.26 o 
   9   7   2     1470.97     1405.95     30.53 o 
  10   7   2      136.72      132.84      9.84 o 
  11   7   2       14.24       13.62      5.81 o 
  12   7   2      203.35      218.62     15.41 o 
   0   8   2     2354.45     2280.21     54.79 o 
   1   8   2       14.01        8.46      3.37 o 
   2   8   2     2412.96     2642.46     40.17 o 
   3   8   2     2396.57     2761.28     52.15 o 
   4   8   2       23.48       20.17      4.51 o 
   5   8   2       42.92       19.72      5.51 o 
   6   8   2     1467.63     1416.22     41.90 o 
   7   8   2      357.82      359.38     13.81 o 
   8   8   2     1917.38     1848.56     36.68 o 
   9   8   2       39.67       26.71      6.08 o 
  10   8   2       53.25       52.97      6.92 o 
  11   8   2        0.08        9.09      6.60 o 
  12   8   2      183.01      165.48     14.34 o 
   1   9   2       55.45       64.00      3.91 o 
   2   9   2     3511.81     3596.37     49.21 o 
   3   9   2      468.17      483.52     18.24 o 
   4   9   2       28.30       48.12      5.68 o 
   5   9   2      149.77      155.82     14.28 o 
   6   9   2     1196.24     1152.34     24.88 o 
   7   9   2        7.08        8.15      4.60 o 
   8   9   2      244.11      241.33     12.00 o 
   9   9   2      874.78      856.06     20.70 o 
  10   9   2      345.05      335.46     16.09 o 
  11   9   2       46.63       35.24      7.58 o 
  12   9   2        2.40        4.79      8.28 o 
   0  10   2    12281.69    12385.38    247.29 o 
   1  10   2      374.20      399.11      8.93 o 
   2  10   2     2369.41     2420.16     40.21 o 
   3  10   2      727.99      884.70     17.07 o 
   4  10   2      103.95      111.70      9.84 o 
   5  10   2     1641.36     1767.37     31.38 o 
   6  10   2      598.63      607.66     16.73 o 
   7  10   2      524.92      539.60     16.39 o 
   8  10   2     2371.83     2322.38     44.85 o 
   9  10   2      117.57      105.31      9.19 o 
  10  10   2      444.25      504.52     21.77 o 
  11  10   2        1.31        1.44      8.43 o 
  12  10   2        0.45        8.80     11.41 o 
   1  11   2      855.49      902.38     16.15 o 
   2  11   2      175.03      165.37      6.80 o 
   3  11   2        2.80        0.50      3.20 o 
   4  11   2      280.00      332.60     10.87 o 
   5  11   2       47.18       69.63      6.62 o 
   6  11   2        4.31        1.20      5.20 o 
   7  11   2      781.82      857.87     21.77 o 
   8  11   2       97.18      100.60      8.80 o 
   9  11   2        0.40       -3.98      5.10 o 
  10  11   2       17.05       18.93      7.10 o 
  11  11   2       50.77       55.75      8.96 o 
   0  12   2     7087.25     6767.26    119.38 o 
   1  12   2       21.23       16.28      3.38 o 
   2  12   2     2018.33     1959.71     35.02 o 
   3  12   2      348.42      374.06      9.85 o 
   4  12   2       59.08       47.17      5.72 o 
   5  12   2        0.01        1.36      4.46 o 
   6  12   2      206.98      193.06     10.56 o 
   7  12   2      122.81       90.99      8.26 o 
   8  12   2      120.98      124.47      9.88 o 
   9  12   2        6.31       13.54      6.37 o 
  10  12   2      164.24      133.29     11.13 o 
  11  12   2        9.91        1.84      7.14 o 
   1  13   2       40.00       41.99      4.14 o 
   2  13   2     2018.23     2137.38     35.24 o 
   3  13   2        8.23        9.71      4.13 o 
   4  13   2        0.81        0.82      4.15 o 
   5  13   2       22.54        7.83      4.99 o 
   6  13   2      586.39      591.91     17.42 o 
   7  13   2      278.69      286.87     14.53 o 
   8  13   2       27.93       38.72      7.03 o 
   9  13   2       20.29       16.82      6.45 o 
  10  13   2       30.63       40.56      8.24 o 
  11  13   2      327.47      347.43     17.68 o 
   0  14   2      212.31      169.49      9.71 o 
   1  14   2      826.30      889.43     17.17 o 
   2  14   2      765.70      733.59     15.53 o 
   3  14   2        1.00        4.29      4.68 o 
   4  14   2        5.53       -0.17      4.64 o 
   5  14   2      765.31      715.26     17.43 o 
   6  14   2       68.08       55.40      7.28 o 
   7  14   2      132.02      136.24     10.20 o 
   8  14   2      185.50      193.63     12.12 o 
   9  14   2       50.81       54.25      8.35 o 
  10  14   2       19.24       29.11      7.99 o 
   1  15   2      312.26      318.80     12.00 o 
   2  15   2     2156.99     2190.33     34.61 o 
   3  15   2      230.45      197.67     10.44 o 
   4  15   2      327.45      333.77     13.19 o 
   5  15   2      756.11      730.66     20.00 o 
   6  15   2      749.52      757.32     23.60 o 
   7  15   2       83.64       78.66      8.62 o 
   8  15   2      318.67      340.07     22.29 o 
   9  15   2       69.14       58.41      8.83 o 
  10  15   2        9.00       11.76      8.78 o 
   0  16   2      625.58      662.24     23.31 o 
   1  16   2      374.72      379.55     12.57 o 
   2  16   2      427.85      471.11     18.63 o 
   3  16   2      125.94      111.33      8.06 o 
   4  16   2       56.52       57.35      7.15 o 
   5  16   2       25.95       27.90      6.67 o 
   6  16   2      321.54      291.15     18.13 o 
   7  16   2        8.06        8.76      8.44 o 
   8  16   2       31.26       37.57      8.48 o 
   9  16   2       16.06       18.06     15.71 o 
   1  17   2      886.56      896.69     20.29 o 
   2  17   2        1.70       -4.42      4.85 o 
   3  17   2      267.70      235.39     11.14 o 
   4  17   2        4.45        0.38      5.25 o 
   5  17   2        1.05       -6.47      5.79 o 
   6  17   2      583.84      659.75     22.85 o 
   7  17   2      129.58      147.21     12.46 o 
   8  17   2       91.07      105.54     11.86 o 
   9  17   2       45.58       55.20     11.61 o 
   0  18   2      490.73      488.45     21.51 o 
   1  18   2      115.31      115.81      9.61 o 
   2  18   2       10.85       -2.85      6.90 o 
   3  18   2      336.45      358.79     13.85 o 
   4  18   2      316.26      307.27     13.31 o 
   5  18   2      117.34      115.16      9.90 o 
   6  18   2      106.87      120.60     11.75 o 
   7  18   2      102.30      122.05     12.15 o 
   8  18   2      121.85      140.49     13.25 o 
   1  19   2       52.92       46.94      8.06 o 
   2  19   2       55.28       69.13      7.91 o 
   3  19   2      552.90      564.64     18.65 o 
   4  19   2      843.86      940.03     23.03 o 
   5  19   2       18.04        6.32      7.11 o 
   6  19   2       37.13       45.31      8.65 o 
   7  19   2        3.68       -7.78      8.50 o 
   8  19   2       16.73       27.61     13.43 o 
   0  20   2      673.38      726.99     35.50 o 
   1  20   2      155.21      141.23     11.46 o 
   2  20   2        4.99        1.54      6.85 o 
   3  20   2       98.03       88.67      8.78 o 
   4  20   2      217.90      221.63     14.75 o 
   5  20   2        0.62       -1.54      6.92 o 
   6  20   2        0.15        2.10      7.77 o 
   7  20   2      115.93      124.70     17.70 o 
   1  21   2       81.58       99.94     12.10 o 
   2  21   2      352.17      383.92     20.51 o 
   3  21   2      433.49      413.05     18.50 o 
   4  21   2      479.81      524.54     19.36 o 
   5  21   2        3.31       -2.50      7.68 o 
   6  21   2        9.46       17.07     12.50 o 
   0  22   2      392.29      385.76     29.34 o 
   1  22   2      296.17      281.54     18.17 o 
   2  22   2       72.19       64.60     12.06 o 
   3  22   2        6.72       -1.78      8.81 o 
   4  22   2       13.79       -5.58      8.65 o 
   5  22   2        1.67       -2.55     10.24 o 
   1  23   2        0.63       -1.79      8.92 o 
   2  23   2      105.08       98.74     13.43 o 
   3  23   2      133.11      123.69     20.91 o 
   1   1   3      790.63      644.48     29.21 o 
   2   1   3      124.68       90.49      4.12 o 
   4   1   3        2.05       -2.80      1.40 o 
   5   1   3     6379.26     6071.70     74.74 o 
   6   1   3     1151.40     1146.71     15.50 o 
   7   1   3      257.61      228.25      6.14 o 
   8   1   3      106.31      111.17      4.94 o 
   9   1   3       13.54        7.50      3.24 o 
  10   1   3       53.38       39.91      5.87 o 
  11   1   3       27.86       32.69      5.91 o 
  12   1   3      249.48      271.45     15.88 o 
  13   1   3      406.92      470.18     43.58 o 
   0   2   3       67.75       47.58      4.98 o 
   1   2   3     6945.85     7759.16    189.96 o 
   2   2   3     9242.83     9543.55    235.01 o 
   4   2   3      241.13      265.70      5.91 o 
   5   2   3       11.54       26.00      2.25 o 
   6   2   3      247.16      241.45      6.11 o 
   7   2   3     1410.19     1449.72     19.28 o 
   8   2   3     1749.50     1636.85     21.94 o 
   9   2   3      294.09      285.91      9.69 o 
  10   2   3      105.19      103.32      8.42 o 
  11   2   3      392.12      445.61     14.42 o 
  12   2   3       34.52       12.21      8.89 o 
  13   2   3       67.63       69.93     21.19 o 
   1   3   3    50357.13    53380.55   1062.58 o 
   2   3   3     1031.09     1039.26     20.68 o 
   3   3   3     3992.58     3959.98     79.91 o 
   4   3   3      119.38      122.21      5.12 o 
   5   3   3     3651.93     3684.50     47.29 o 
   6   3   3       63.85      101.02      5.17 o 
   7   3   3        1.02       -0.99      2.16 o 
   8   3   3       33.62       22.22      3.72 o 
   9   3   3       72.10       80.34      6.10 o 
  10   3   3      154.31      147.94      8.90 o 
  11   3   3       44.79       58.44      8.49 o 
  12   3   3       58.63       48.23     10.41 o 
  13   3   3      177.79      167.08     19.95 o 
   0   4   3     1236.71     1494.69     56.76 o 
   1   4   3     4096.63     4195.24     86.04 o 
   2   4   3        0.47        5.17      2.54 o 
   3   4   3     1411.05     1665.12     86.13 o 
   4   4   3      122.17      135.03      5.95 o 
   5   4   3     1127.78     1274.98     21.87 o 
   6   4   3        6.85       13.01      2.76 o 
   7   4   3     1163.47     1187.78     22.25 o 
   8   4   3      238.46      275.64      9.91 o 
   9   4   3      570.92      610.81     15.60 o 
  10   4   3      354.55      316.20     13.34 o 
  11   4   3      120.74      115.12     10.72 o 
  12   4   3        1.57       14.65      8.76 o 
  13   4   3       47.94       23.95     18.75 o 
   1   5   3        1.00       -2.93      1.94 o 
   2   5   3       59.75       96.03      5.92 o 
   3   5   3     2268.88     2476.12     46.05 o 
   4   5   3     4485.49     4908.49     93.10 o 
   5   5   3      396.29      391.88     11.45 o 
   6   5   3       20.49       14.66      3.32 o 
   7   5   3      114.92      110.09      7.63 o 
   8   5   3      109.47       91.48      6.58 o 
   9   5   3      826.36      817.88     18.72 o 
  10   5   3       99.90      100.96     11.11 o 
  11   5   3       20.58       15.48      7.28 o 
  12   5   3       24.56       17.26      9.23 o 
   0   6   3     2974.80     3184.24    116.20 o 
   1   6   3     2113.86     2035.51     38.97 o 
   2   6   3     1163.40     1277.33     33.86 o 
   3   6   3        4.05       -1.84      2.33 o 
   4   6   3       29.06       38.42      6.81 o 
   5   6   3     3272.09     3337.10     62.09 o 
   6   6   3        5.56        3.24      2.74 o 
   7   6   3     3202.64     3115.42     48.95 o 
   8   6   3     1224.83     1179.28     23.15 o 
   9   6   3      529.87      470.44     15.58 o 
  10   6   3       75.10       75.40      7.86 o 
  11   6   3      272.92      261.32     18.15 o 
  12   6   3        9.26       22.27      9.68 o 
   1   7   3       12.62       16.14      3.30 o 
   2   7   3     6752.59     7982.69    123.95 o 
   3   7   3     1033.66      960.00     22.74 o 
   4   7   3      182.07      244.80     11.00 o 
   5   7   3      127.26       90.36      7.54 o 
   6   7   3      105.78      112.05      7.76 o 
   7   7   3      113.47       98.44      7.00 o 
   8   7   3      792.14      775.64     20.05 o 
   9   7   3       12.20        2.46      5.12 o 
  10   7   3      204.95      195.64     13.09 o 
  11   7   3       33.52       28.52     11.63 o 
  12   7   3       36.23       39.04     12.17 o 
   0   8   3     1572.09     1874.39     50.64 o 
   1   8   3     3421.25     3472.56     51.11 o 
   2   8   3        0.02        1.62      2.76 o 
   3   8   3     1850.45     2087.24     36.16 o 
   4   8   3      618.07      691.09     32.27 o 
   5   8   3       21.94       18.36      5.11 o 
   6   8   3     4429.36     4388.83     72.58 o 
   7   8   3     2145.77     2064.36     38.64 o 
   8   8   3      434.40      382.77     15.61 o 
   9   8   3      131.00      117.04     10.19 o 
  10   8   3       50.71       36.68     10.43 o 
  11   8   3      310.57      332.46     18.29 o 
  12   8   3        2.85        0.37      7.81 o 
   1   9   3       10.53        0.12      2.23 o 
   2   9   3        0.62        2.89      3.14 o 
   3   9   3     2175.81     2095.23     33.43 o 
   5   9   3     2579.54     2597.98     61.53 o 
   6   9   3       61.68       42.21      5.30 o 
   7   9   3     2899.36     2812.80     66.31 o 
   8   9   3     1050.93     1092.94     28.88 o 
   9   9   3      120.42      108.51     11.57 o 
  10   9   3       84.98       70.29     11.59 o 
  11   9   3      110.37      141.35     11.50 o 
  12   9   3       41.48       40.98     10.06 o 
   0  10   3      125.44      129.42      9.00 o 
   1  10   3     4095.97     4499.22     65.18 o 
   2  10   3      189.14      205.01      6.92 o 
   3  10   3      412.64      499.51     15.14 o 
   4  10   3      978.27      967.60     22.81 o 
   5  10   3      122.04      160.41      8.41 o 
   6  10   3      410.61      431.17     17.20 o 
   7  10   3      161.55      136.87     10.22 o 
   8  10   3       45.25       42.05      7.61 o 
   9  10   3        5.32       10.40      5.99 o 
  10  10   3       50.31       37.21      7.52 o 
  11  10   3      143.46      127.52     11.39 o 
   1  11   3      648.09      644.60     12.11 o 
   2  11   3      322.28      335.12      9.56 o 
   3  11   3     1891.14     1843.23     28.37 o 
   4  11   3        6.37        7.74      3.48 o 
   5  11   3     3471.24     3555.09     61.18 o 
   6  11   3        1.26       -4.99      4.24 o 
   7  11   3      454.18      436.71     14.88 o 
   8  11   3      110.80       97.73      8.89 o 
   9  11   3      180.23      144.75     10.80 o 
  10  11   3      172.41      159.93     11.61 o 
  11  11   3      645.25      698.24     22.39 o 
   0  12   3      223.90      220.32     10.03 o 
   1  12   3       26.65       24.79      4.09 o 
   2  12   3      208.50      234.21      9.29 o 
   3  12   3        5.57        4.30      3.81 o 
   4  12   3      346.80      328.21      9.78 o 
   5  12   3        0.11       -4.47      4.36 o 
   6  12   3      892.26      889.12     22.14 o 
   7  12   3        0.31       -3.09      5.00 o 
   8  12   3      734.71      697.36     20.51 o 
   9  12   3     1094.08     1074.87     27.46 o 
  10  12   3        6.19       -0.64      6.07 o 
  11  12   3       31.83       23.36      8.19 o 
   1  13   3      426.87      423.63     10.97 o 
   2  13   3      852.01      891.53     18.34 o 
   3  13   3     1243.08     1142.02     20.27 o 
   4  13   3     3126.63     3111.74     49.81 o 
   5  13   3      968.63     1005.85     21.26 o 
   6  13   3      540.98      575.18     17.37 o 
   7  13   3       36.82       31.87      7.38 o 
   8  13   3      313.47      303.25     19.27 o 
   9  13   3        3.85       10.05      6.80 o 
  10  13   3        0.66       10.37      6.89 o 
  11  13   3       23.89       22.11      8.88 o 
   0  14   3     1448.42     1422.67     31.38 o 
   1  14   3      297.28      297.77      9.82 o 
   2  14   3       46.21       47.72      5.21 o 
   3  14   3        0.70       -1.26      3.97 o 
   4  14   3        4.90       -2.03      4.12 o 
   5  14   3      844.65      885.65     20.02 o 
   6  14   3      109.77      106.23      8.87 o 
   7  14   3      452.63      474.55     16.54 o 
   8  14   3       67.21       58.67      8.37 o 
   9  14   3      230.41      212.16     13.42 o 
  10  14   3      471.83      479.74     21.46 o 
   1  15   3      185.26      199.33      8.44 o 
   2  15   3     1824.97     1767.40     29.07 o 
   3  15   3       14.62       10.93      6.14 o 
   4  15   3        1.93       -0.08      5.37 o 
   5  15   3       24.79       28.65      6.25 o 
   6  15   3      237.90      232.91     12.43 o 
   7  15   3      531.42      549.02     18.86 o 
   8  15   3       83.31       56.56      8.31 o 
   9  15   3       17.83       16.97      7.43 o 
  10  15   3       93.55       94.03     11.71 o 
   0  16   3      147.91      130.95     11.83 o 
   1  16   3      288.87      281.11     11.20 o 
   2  16   3      774.22      709.57     17.54 o 
   3  16   3      209.69      242.29     11.03 o 
   4  16   3       40.18       41.13      6.79 o 
   5  16   3        1.36       -4.16      5.73 o 
   6  16   3      244.56      230.10     14.18 o 
   7  16   3       78.52       78.85      8.86 o 
   8  16   3      364.04      408.75     17.23 o 
   9  16   3      715.75      764.93     23.89 o 
   1  17   3      327.72      322.17     12.41 o 
   2  17   3      298.92      270.31     11.70 o 
   3  17   3     1375.57     1316.26     26.98 o 
   4  17   3      346.17      328.44     14.18 o 
   5  17   3       13.22       12.13      6.78 o 
   6  17   3        0.46       -6.45      6.13 o 
   7  17   3       20.35        2.48      6.98 o 
   8  17   3        2.59       -1.09      7.28 o 
   9  17   3        0.99       14.52     10.18 o 
   0  18   3      169.04      171.45     14.23 o 
   1  18   3        5.72       -2.97      6.68 o 
   2  18   3        9.24        4.67      5.71 o 
   3  18   3      305.20      317.55     14.00 o 
   4  18   3      653.62      616.80     21.05 o 
   5  18   3        2.32       -6.21      6.33 o 
   6  18   3        2.09        5.01      7.23 o 
   7  18   3       21.87       23.50      8.67 o 
   8  18   3      126.43      149.64     17.46 o 
   1  19   3      144.79      122.95     10.23 o 
   2  19   3        0.30       -8.49      6.21 o 
   3  19   3       61.99       68.43      7.88 o 
   4  19   3        3.98       -3.82      6.16 o 
   5  19   3      188.16      192.13     12.69 o 
   6  19   3       55.61       54.82      9.04 o 
   7  19   3      457.49      455.10     42.63 o 
   0  20   3      310.36      263.31     23.19 o 
   1  20   3      227.85      216.11     13.03 o 
   2  20   3        0.52       -3.06      6.85 o 
   3  20   3      172.28      170.32     13.83 o 
   4  20   3      113.56      114.97     10.73 o 
   5  20   3       37.59       28.47      8.07 o 
   6  20   3      624.88      724.44     23.49 o 
   7  20   3       21.74       42.16     14.35 o 
   1  21   3        5.66       -9.19      8.03 o 
   2  21   3      519.96      550.79     19.96 o 
   3  21   3      542.10      571.56     23.11 o 
   4  21   3       11.13        3.51      7.52 o 
   5  21   3      375.57      409.16     24.59 o 
   6  21   3       19.64       19.46     12.87 o 
   0  22   3       31.04       17.35     15.89 o 
   1  22   3      238.77      222.37     16.54 o 
   2  22   3        2.60      -14.80      7.40 o 
   3  22   3       42.52       36.24     10.42 o 
   4  22   3       24.40       17.42     10.52 o 
   1  23   3        3.50       -9.82      9.37 o 
   2  23   3        0.02      -12.65     13.30 o 
   3  23   3     1005.58     1042.23     50.00 o 
   1   0   4      498.56      493.60     22.55 o 
   2   0   4     4712.80     5139.63    127.44 o 
   4   0   4     2097.90     2204.02     40.78 o 
   5   0   4     8736.35     9352.22    143.31 o 
   6   0   4     1824.19     1540.31     44.76 o 
   7   0   4        6.17        7.59      3.30 o 
   8   0   4     4012.49     3618.97     60.62 o 
   9   0   4     2018.19     1987.00     41.58 o 
  10   0   4       85.33       90.70     23.03 o 
  11   0   4       58.85       32.34     11.11 o 
  12   0   4      906.72      876.24     38.35 o 
  13   0   4       12.38        8.96     16.45 o 
   1   1   4      269.32      239.16      9.59 o 
   2   1   4       44.00       52.74      3.15 o 
   4   1   4      579.00      515.08      9.49 o 
   5   1   4      332.05      302.45      9.97 o 
   6   1   4      276.05      268.62      7.25 o 
   7   1   4      125.66      122.11      4.64 o 
   8   1   4      414.47      429.50      8.95 o 
   9   1   4        0.59       -0.74      3.21 o 
  10   1   4      183.89      170.07      9.31 o 
  11   1   4       46.26       46.02      9.13 o 
  12   1   4        6.93       16.48      7.60 o 
  13   1   4        0.80        0.91     10.95 o 
   0   2   4    26789.86    28094.71    968.52 o 
   1   2   4     3467.62     3667.60     91.23 o 
   2   2   4      221.55      240.53      8.25 o 
   3   2   4        0.08        0.15      1.39 o 
   4   2   4     1981.97     2126.07     30.14 o 
   5   2   4      571.09      637.01     10.68 o 
   6   2   4      120.71      141.05      4.91 o 
   7   2   4      865.81      834.43     12.71 o 
   8   2   4     1691.75     1627.66     23.06 o 
   9   2   4      802.77      767.66     16.27 o 
  10   2   4      660.00      633.49     21.21 o 
  11   2   4        0.56        1.42      5.36 o 
  12   2   4       94.24       87.76     12.13 o 
  13   2   4       71.37      109.92     21.20 o 
   1   3   4    14990.04    16049.08    315.03 o 
   2   3   4      271.85      296.06      6.48 o 
   3   3   4     3109.18     3432.29     61.54 o 
   4   3   4     2697.85     2680.30     56.99 o 
   5   3   4      184.69      195.07      7.02 o 
   6   3   4     1189.16     1104.68     16.81 o 
   7   3   4        0.50       -2.08      2.17 o 
   8   3   4        0.20        0.71      3.29 o 
   9   3   4      818.78      764.80     16.36 o 
  10   3   4       89.59       87.64      8.17 o 
  11   3   4      381.10      413.84     28.06 o 
  12   3   4       32.28       23.15     12.06 o 
  13   3   4       13.22        8.54     13.42 o 
   0   4   4     5180.70     5767.05    202.55 o 
   1   4   4     9932.99    10641.81    210.28 o 
   2   4   4       17.78        8.32      2.05 o 
   3   4   4     1515.72     1622.98     50.82 o 
   4   4   4       68.78       75.11      5.13 o 
   5   4   4     1419.75     1546.94     34.64 o 
   6   4   4        9.25        2.70      2.29 o 
   7   4   4      497.56      462.04     12.03 o 
   8   4   4       41.98       27.48      4.63 o 
   9   4   4       90.09       74.76      8.40 o 
  10   4   4     2350.15     2296.00     58.43 o 
  11   4   4       60.19       63.24     10.56 o 
  12   4   4       35.29       53.57     13.71 o 
   1   5   4    15565.96    16468.56    403.03 o 
   2   5   4     6665.57     6541.78    221.21 o 
   3   5   4      175.30      203.38      7.09 o 
   4   5   4     1191.05     1663.67     35.78 o 
   5   5   4       74.75       85.43      6.19 o 
   6   5   4     1756.36     1679.05     34.91 o 
   7   5   4      149.88      141.37      7.97 o 
   8   5   4      780.38      770.72     19.15 o 
   9   5   4       49.72       41.37      6.09 o 
  10   5   4      171.79      185.82     12.39 o 
  11   5   4       18.61       11.10      7.92 o 
  12   5   4        3.26        6.77      8.75 o 
   0   6   4     7774.92     8560.17    207.65 o 
   1   6   4      470.25      470.41      9.72 o 
   2   6   4       66.13       72.19      4.82 o 
   3   6   4      146.73      129.07      6.15 o 
   4   6   4       90.71       65.96      4.86 o 
   5   6   4      141.00      150.96     15.89 o 
   6   6   4       77.59       87.22      6.89 o 
   7   6   4     1054.29     1088.74     26.11 o 
   8   6   4       76.32       76.27      6.98 o 
   9   6   4      563.34      534.03     18.77 o 
  10   6   4       21.65       18.82      7.76 o 
  11   6   4        4.99       14.54      8.09 o 
  12   6   4        0.48        8.96      9.15 o 
   1   7   4      754.19      756.63     13.90 o 
   2   7   4      301.11      212.54      6.79 o 
   3   7   4      346.69      409.04     10.63 o 
   4   7   4     1538.09     1339.13     25.37 o 
   5   7   4      535.12      566.90     15.78 o 
   6   7   4      478.70      434.70     14.11 o 
   7   7   4     1390.96     1296.55     26.91 o 
   8   7   4        5.02        3.46      4.55 o 
   9   7   4      222.67      208.53     12.93 o 
  10   7   4       51.80       56.73      8.58 o 
  11   7   4        4.67       -6.03      7.74 o 
  12   7   4      495.92      518.84     25.01 o 
   0   8   4     1463.57     1361.96     54.62 o 
   1   8   4      416.18      489.11     10.65 o 
   2   8   4      167.33      125.93      6.04 o 
   3   8   4       47.71       45.88      4.62 o 
   4   8   4      959.99     1026.34     23.53 o 
   5   8   4      770.57      705.56     19.26 o 
   6   8   4      185.28      154.19     10.17 o 
   7   8   4     3669.13     3561.53     61.32 o 
   8   8   4      697.10      658.79     20.74 o 
   9   8   4       38.69       29.39      7.30 o 
  10   8   4      256.48      230.41     14.41 o 
  11   8   4        1.33        0.51      8.37 o 
  12   8   4      121.35      121.98     13.04 o 
   1   9   4      111.78      163.22      7.58 o 
   2   9   4        2.36        1.56      2.80 o 
   3   9   4      266.61      258.53      8.36 o 
   4   9   4     4304.28     4530.68     82.74 o 
   5   9   4     3621.76     3686.02     79.02 o 
   6   9   4      487.78      501.33     14.42 o 
   7   9   4     1073.59     1001.56     22.92 o 
   8   9   4       44.12       49.81      7.77 o 
   9   9   4      470.76      447.98     17.99 o 
  10   9   4       17.50       11.99      6.81 o 
  11   9   4      114.13      140.39     14.70 o 
  12   9   4      118.08      150.29     15.31 o 
   0  10   4     1539.94     1355.28     31.60 o 
   1  10   4       67.66       57.53      4.03 o 
   2  10   4     3504.18     3461.89     52.29 o 
   3  10   4      282.77      256.83      8.71 o 
   4  10   4       18.29       21.58      3.88 o 
   5  10   4      117.11      120.09      9.76 o 
   6  10   4     2421.83     2365.52     43.19 o 
   7  10   4      256.05      244.01     13.40 o 
   8  10   4      673.03      705.55     22.41 o 
   9  10   4        3.87       -3.88      5.56 o 
  10  10   4      401.96      400.10     19.11 o 
  11  10   4       37.89       27.13      9.49 o 
   1  11   4       48.74       39.36      3.55 o 
   2  11   4       64.70       65.32      4.67 o 
   3  11   4      139.90      138.15      8.10 o 
   4  11   4      435.47      448.29     17.17 o 
   5  11   4       88.47       85.12      8.19 o 
   6  11   4       32.72       17.64      5.87 o 
   7  11   4      200.77      195.16     12.39 o 
   8  11   4       13.64       13.98      6.89 o 
   9  11   4       74.65       70.81      9.38 o 
  10  11   4       67.35       57.62      8.47 o 
  11  11   4       50.21       64.73     10.87 o 
   0  12   4     2548.93     2353.88     51.83 o 
   1  12   4       11.29        5.12      3.14 o 
   2  12   4      340.00      307.52      8.92 o 
   3  12   4       14.37        4.12      4.28 o 
   4  12   4      414.59      413.09     10.89 o 
   5  12   4       40.14       54.88      5.99 o 
   6  12   4     2991.95     2934.67     53.16 o 
   7  12   4       76.20       78.71      8.10 o 
   8  12   4     1443.34     1449.77     32.48 o 
   9  12   4       27.03       21.28      6.76 o 
  10  12   4      509.37      560.66     19.75 o 
  11  12   4       23.22       20.95      8.89 o 
   1  13   4      343.36      330.74      9.86 o 
   2  13   4        0.06        1.28      3.64 o 
   3  13   4        0.69       -3.52      3.36 o 
   4  13   4      770.69      733.52     15.44 o 
   5  13   4      481.96      525.41     16.60 o 
   6  13   4      112.25      102.12      9.27 o 
   7  13   4      121.66      114.58      9.39 o 
   8  13   4       58.53       62.50      9.75 o 
   9  13   4      119.44      127.03     10.77 o 
  10  13   4       20.92        5.80      7.26 o 
   0  14   4     1978.34     1840.29     45.71 o 
   1  14   4      178.34      197.67      8.22 o 
   2  14   4     1448.52     1342.05     25.00 o 
   3  14   4      184.59      180.61      7.89 o 
   4  14   4      150.00      158.02      8.56 o 
   5  14   4        2.03        3.48      5.02 o 
   6  14   4      295.97      310.19     13.96 o 
   7  14   4       18.95       27.23      6.85 o 
   8  14   4      470.69      501.89     17.69 o 
   9  14   4       60.43       53.80      8.66 o 
  10  14   4      115.04      132.02     13.22 o 
   1  15   4      120.74       99.02      6.57 o 
   2  15   4      465.52      457.27     12.28 o 
   3  15   4      891.27      861.14     19.56 o 
   4  15   4     2534.63     2529.62     42.67 o 
   5  15   4       33.80       29.12      6.20 o 
   6  15   4        4.09        8.14      5.69 o 
   7  15   4       58.11       61.37      8.13 o 
   8  15   4        0.25       -8.35      5.97 o 
   9  15   4       57.98       59.85      9.12 o 
  10  15   4       57.07       72.12     11.13 o 
   0  16   4      866.03      829.74     43.07 o 
   1  16   4      132.02      119.37      7.98 o 
   2  16   4      739.31      700.92     15.96 o 
   3  16   4       99.90      119.52     12.11 o 
   4  16   4       68.36       62.25      8.16 o 
   5  16   4       54.65       66.88      7.65 o 
   6  16   4       53.70       40.76      7.20 o 
   7  16   4       10.63       -1.63      5.91 o 
   8  16   4       60.82       60.35      8.77 o 
   9  16   4        9.93       10.57      7.21 o 
   1  17   4       80.04      103.29     10.79 o 
   2  17   4     2068.03     2103.92     37.69 o 
   3  17   4      170.23      156.39      9.54 o 
   4  17   4     2032.06     2088.07     46.51 o 
   5  17   4       15.10       20.17      6.89 o 
   6  17   4      514.38      525.18     20.44 o 
   7  17   4       93.17       90.50      9.64 o 
   8  17   4        0.69        2.18      7.38 o 
   9  17   4       42.23       32.76     10.99 o 
   0  18   4        0.11       -2.93      8.10 o 
   1  18   4      256.86      254.68     11.65 o 
   2  18   4      462.48      483.56     17.23 o 
   3  18   4        1.90       -0.83      5.59 o 
   4  18   4       63.59       51.62     10.23 o 
   5  18   4       24.12       35.40      8.28 o 
   6  18   4      252.93      280.43     21.45 o 
   7  18   4       58.83       46.65      9.36 o 
   8  18   4      224.53      226.66     19.16 o 
   1  19   4       25.03       12.30      6.98 o 
   2  19   4      858.24      859.65     24.01 o 
   3  19   4       16.50        7.70      7.68 o 
   4  19   4      759.65      753.79     22.34 o 
   5  19   4        0.45        1.33      6.59 o 
   6  19   4      154.21      138.99     12.86 o 
   7  19   4        1.02       -3.07      7.27 o 
   0  20   4      549.11      561.56     31.22 o 
   1  20   4       12.47       24.83      7.85 o 
   2  20   4      225.41      233.27     14.60 o 
   3  20   4      152.48      129.85     12.79 o 
   4  20   4       67.41       62.01      9.70 o 
   5  20   4      105.09      112.78     13.80 o 
   6  20   4     1078.70     1220.71     31.84 o 
   1  21   4       12.60        5.61      7.54 o 
   2  21   4      197.37      190.26     14.93 o 
   3  21   4       23.96       20.16     10.76 o 
   4  21   4        0.19       -8.35      8.28 o 
   5  21   4       59.65       52.80      9.58 o 
   6  21   4      134.29      147.77     16.47 o 
   0  22   4      641.34      680.42     37.07 o 
   1  22   4       18.13        1.17      8.91 o 
   2  22   4      692.28      666.98     25.60 o 
   3  22   4        9.04        0.25      8.99 o 
   4  22   4       35.42       24.67     11.84 o 
   1  23   4      262.55      236.69     20.76 o 
   2  23   4       36.16        7.23     46.71 o 
   3  23   4        8.15       16.17     14.82 o 
   1   1   5     5557.57     5943.17    144.48 o 
   2   1   5     1819.68     1830.66     34.14 o 
   3   1   5    17825.45    18160.17    275.42 o 
   4   1   5     3199.25     3624.63     48.62 o 
   5   1   5     2830.15     2606.45     34.32 o 
   6   1   5       47.94       48.39      3.41 o 
   7   1   5      628.55      545.26     10.82 o 
   8   1   5      288.73      279.58      8.94 o 
   9   1   5      261.72      277.91     13.59 o 
  10   1   5      131.51       99.29     10.11 o 
  11   1   5      441.30      516.27     19.76 o 
  12   1   5      172.52      146.71     12.47 o 
  13   1   5       30.62       44.16     11.60 o 
   0   2   5      278.76      323.99     11.74 o 
   1   2   5     6403.72     6651.13    131.92 o 
   2   2   5      380.52      392.06     10.05 o 
   3   2   5       74.05       89.49      4.50 o 
   4   2   5      203.29      175.37      7.31 o 
   5   2   5     2028.26     2039.56     29.53 o 
   6   2   5     2398.27     2541.33     34.18 o 
   7   2   5       71.74       48.42      3.75 o 
   8   2   5     1693.57     1521.68     27.65 o 
   9   2   5      170.85      177.07     11.69 o 
  10   2   5        2.83        4.72      5.21 o 
  11   2   5        0.09        7.27      6.48 o 
  12   2   5       58.21       90.09     11.00 o 
   1   3   5     3644.90     3967.07     80.31 o 
   2   3   5      221.66      229.65     11.63 o 
   3   3   5     6221.01     6578.26    101.83 o 
   4   3   5       70.99       49.79      7.67 o 
   5   3   5     1441.98     1392.16     23.81 o 
   6   3   5        8.09       10.06      2.79 o 
   7   3   5     1027.47     1038.65     20.36 o 
   8   3   5      181.08      188.19      8.66 o 
   9   3   5       17.86       10.53      5.03 o 
  10   3   5       81.81       87.44      9.43 o 
  11   3   5       96.58      110.12     14.87 o 
  12   3   5      134.66      159.41     38.19 o 
   1   4   5    10522.44    10460.57    178.00 o 
   2   4   5       68.39       64.79      5.53 o 
   3   4   5     5939.33     6734.15    103.94 o 
   4   4   5      759.45      923.46     18.39 o 
   5   4   5      129.03      127.21      7.22 o 
   6   4   5      661.94      617.95     16.64 o 
   7   4   5      189.79      166.87      8.50 o 
   8   4   5       55.37       56.93      6.01 o 
   9   4   5      493.23      500.82     17.54 o 
  10   4   5      106.68      112.87     10.00 o 
  11   4   5        6.42       21.09      6.99 o 
  12   4   5        5.30       12.13      9.07 o 
   1   5   5     1775.00     1753.86     32.74 o 
   2   5   5     2344.86     2538.85     37.86 o 
   3   5   5        0.31       -0.81      2.24 o 
   4   5   5      784.25      825.35     17.29 o 
   5   5   5        1.08       -3.06      2.33 o 
   6   5   5        9.17        9.09      4.50 o 
   7   5   5      654.65      652.95     16.58 o 
   8   5   5      762.50      690.07     18.09 o 
   9   5   5        5.03        4.75      4.99 o 
  10   5   5       11.97       12.93      6.31 o 
  11   5   5      207.76      163.69     14.83 o 
  12   5   5        3.76        3.53      8.87 o 
   0   6   5     2444.38     2621.46     67.74 o 
   1   6   5     1637.72     1570.40     26.98 o 
   2   6   5     4098.86     4563.56     72.38 o 
   3   6   5      171.32      269.69      7.55 o 
   4   6   5       38.67       45.12      4.93 o 
   5   6   5        0.94       -2.48      2.16 o 
   6   6   5      114.89      124.31     15.17 o 
   7   6   5     1988.97     1856.50     35.29 o 
   8   6   5       88.24       86.10      8.82 o 
   9   6   5     1563.06     1535.12     32.14 o 
  10   6   5        1.82       -3.63      6.70 o 
  11   6   5       47.22       45.26     10.23 o 
  12   6   5        1.01       -3.74      8.90 o 
   1   7   5        6.51        1.69      2.40 o 
   2   7   5     2512.92     2857.81     49.48 o 
   3   7   5       32.23       21.86      3.21 o 
   4   7   5       30.15       36.85      3.93 o 
   5   7   5     1451.24     1237.08     27.28 o 
   6   7   5       56.77       35.05      6.30 o 
   7   7   5       22.61        8.55      4.52 o 
   8   7   5     1258.14     1186.84     26.04 o 
   9   7   5        4.89        7.51      5.34 o 
  10   7   5      270.28      247.13     17.30 o 
  11   7   5      393.02      396.98     22.31 o 
  12   7   5      446.23      510.80     32.57 o 
   0   8   5     1115.28     1242.24     28.87 o 
   1   8   5     1259.53     1196.51     20.46 o 
   2   8   5      537.46      580.72     12.35 o 
   3   8   5     2302.18     2392.24     41.00 o 
   4   8   5     1708.45     1781.92     32.21 o 
   5   8   5     1891.30     2000.43     40.43 o 
   6   8   5     2200.92     2196.05     40.24 o 
   7   8   5      214.48      178.52      9.46 o 
   8   8   5       59.15       44.85      6.27 o 
   9   8   5      233.54      243.69     14.20 o 
  10   8   5      166.61      162.66     14.61 o 
  11   8   5       23.91       32.86     10.23 o 
  12   8   5        7.18       14.32      9.87 o 
   1   9   5       41.45       28.52      3.55 o 
   2   9   5      272.70      276.36      8.57 o 
   3   9   5     2006.73     2083.92     36.79 o 
   4   9   5      640.83      628.77     15.17 o 
   5   9   5     2906.88     2866.05     49.87 o 
   6   9   5       69.49       68.90      6.54 o 
   7   9   5      163.04      158.63      9.32 o 
   8   9   5       83.72      102.68      9.78 o 
   9   9   5        5.46        7.87      6.27 o 
  10   9   5       16.52       17.75     13.20 o 
  11   9   5       38.51       42.26     10.96 o 
  12   9   5        1.66       -7.98     11.65 o 
   0  10   5      167.20      165.00      8.96 o 
   1  10   5      461.32      418.22     10.55 o 
   2  10   5       48.24       45.49      4.49 o 
   3  10   5        0.17       -1.87      3.30 o 
   4  10   5        0.01        4.08      3.38 o 
   5  10   5      488.52      530.92     18.30 o 
   6  10   5        0.96        3.11      5.37 o 
   7  10   5        0.58       -2.36      7.26 o 
   8  10   5      450.33      462.72     17.92 o 
   9  10   5      357.49      336.47     17.45 o 
  10  10   5      117.63      123.90     11.73 o 
  11  10   5       61.67       64.32     12.29 o 
   1  11   5      351.37      289.40     10.09 o 
   2  11   5      192.74      191.95     10.38 o 
   3  11   5     2414.86     2391.87     41.40 o 
   4  11   5       46.41       52.82      5.47 o 
   5  11   5     2374.00     2402.37     43.75 o 
   6  11   5      829.01      782.59     19.74 o 
   7  11   5       86.09       95.51      9.26 o 
   8  11   5       94.98       98.83     10.06 o 
   9  11   5       10.11        6.23      6.86 o 
  10  11   5        8.44        3.93      6.76 o 
  11  11   5       25.80       22.86      9.07 o 
   0  12   5        5.77       -1.10      3.11 o 
   1  12   5      247.60      281.14      8.93 o 
   2  12   5      452.57      492.08     11.49 o 
   3  12   5       25.60       26.56      4.75 o 
   4  12   5      689.30      758.48     16.79 o 
   5  12   5       28.45       22.81      5.29 o 
   6  12   5       68.91       70.68      8.04 o 
   7  12   5      576.57      529.40     19.28 o 
   8  12   5      306.74      258.12     15.29 o 
   9  12   5      358.82      334.38     15.47 o 
  10  12   5        0.83       -3.16      6.06 o 
  11  12   5       28.32       41.98     12.17 o 
   1  13   5     1626.78     1513.36     24.57 o 
   2  13   5      601.65      628.84     13.52 o 
   3  13   5      908.52      938.43     17.91 o 
   4  13   5      592.25      581.55     13.62 o 
   5  13   5        1.73        0.28      4.76 o 
   6  13   5      586.10      625.59     18.32 o 
   7  13   5     1662.79     1697.06     35.89 o 
   8  13   5      286.22      277.00     14.32 o 
   9  13   5      205.01      210.80     13.20 o 
  10  13   5       11.21        9.69      6.98 o 
   0  14   5     6723.69     6712.32    140.88 o 
   1  14   5      181.01      202.16     12.87 o 
   2  14   5      194.89      184.32      7.88 o 
   3  14   5       45.84       33.79      4.79 o 
   4  14   5        3.01       11.80      4.63 o 
   5  14   5      386.24      379.60     14.13 o 
   6  14   5       38.51       35.29      6.64 o 
   7  14   5      176.70      204.53     11.94 o 
   8  14   5      221.52      199.20     12.49 o 
   9  14   5      647.50      693.28     22.23 o 
  10  14   5      224.93      197.69     13.84 o 
   1  15   5       81.37       85.28      6.22 o 
   2  15   5        3.29       -4.57      4.98 o 
   3  15   5      299.17      271.06      9.88 o 
   4  15   5        0.63        1.95      4.96 o 
   5  15   5     1008.29     1101.85     26.04 o 
   6  15   5      131.62      103.62      9.06 o 
   7  15   5       31.72       29.08      6.83 o 
   8  15   5       66.64       65.32      8.77 o 
   9  15   5      104.08       65.38      9.22 o 
  10  15   5       72.79       42.87     10.07 o 
   0  16   5        6.30        6.17      7.25 o 
   1  16   5     2601.21     2594.51     47.57 o 
   2  16   5     1781.29     1705.77     29.05 o 
   3  16   5       15.59       15.79      5.87 o 
   4  16   5        2.99       -0.01      5.12 o 
   5  16   5       25.89       11.17      5.88 o 
   6  16   5       70.10       64.79      8.14 o 
   7  16   5      834.51      953.76     25.57 o 
   8  16   5       16.69       21.55      7.44 o 
   9  16   5      331.50      323.96     17.06 o 
   1  17   5     1259.86     1262.72     26.00 o 
   2  17   5        4.78        7.50      6.53 o 
   3  17   5       33.60       36.44      7.31 o 
   4  17   5        1.05       -3.53      6.07 o 
   5  17   5      135.36      126.09     11.48 o 
   6  17   5      142.62      158.69     11.30 o 
   7  17   5       46.29       49.04      8.37 o 
   8  17   5       32.52       18.87      7.25 o 
   0  18   5        6.35       -0.69      7.61 o 
   1  18   5      232.63      250.39     11.85 o 
   2  18   5       75.08       72.71      8.58 o 
   3  18   5      672.52      682.00     23.50 o 
   4  18   5      150.15      153.79     13.21 o 
   5  18   5       47.37       46.42      8.86 o 
   6  18   5      240.10      227.79     15.21 o 
   7  18   5      777.68      836.33     27.81 o 
   8  18   5       16.03       20.20     10.58 o 
   1  19   5       14.25        1.13      5.92 o 
   2  19   5      504.67      498.43     19.84 o 
   3  19   5      673.11      701.56     24.70 o 
   4  19   5        5.96       -3.96      6.91 o 
   5  19   5     1008.24     1110.46     44.46 o 
   6  19   5        0.92        8.19      7.69 o 
   7  19   5       24.82       14.68      8.96 o 
   0  20   5        0.66        7.42      9.13 o 
   1  20   5      112.60      109.33     12.28 o 
   2  20   5      153.34      172.21     13.90 o 
   3  20   5        0.03       -8.80      7.61 o 
   4  20   5      424.52      444.22     18.06 o 
   5  20   5      401.62      381.83     17.85 o 
   6  20   5       55.68       58.90     10.37 o 
   1  21   5       10.12      -14.98     10.41 o 
   2  21   5        0.13      -11.53      8.01 o 
   3  21   5      210.34      201.69     16.51 o 
   4  21   5      148.80      174.56     15.12 o 
   5  21   5      603.68      553.71     20.77 o 
   0  22   5       34.02        7.94     23.30 o 
   1  22   5        4.89       -4.71     10.52 o 
   2  22   5      142.64      123.79     13.67 o 
   3  22   5       10.38       -5.39      8.99 o 
   4  22   5      264.35      283.07     23.02 o 
   1  23   5      300.37      314.30     28.74 o 
   2  23   5       51.01       30.51     14.53 o 
   0   0   6     2213.05     2474.08     87.70 o 
   1   0   6      344.91      430.70     17.12 o 
   2   0   6     1564.90     1442.55     31.71 o 
   3   0   6      652.21      694.43     17.27 o 
   4   0   6     2303.70     2448.12     51.26 o 
   5   0   6     4071.20     4298.57     77.05 o 
   6   0   6     1011.77      847.22     19.82 o 
   7   0   6      260.94      245.00     12.75 o 
   8   0   6      239.15      236.44     13.27 o 
   9   0   6      231.60      205.55     13.37 o 
  10   0   6      582.80      592.55     49.10 o 
  11   0   6      257.74      251.95     21.39 o 
  12   0   6       88.73       90.45     22.74 o 
   1   1   6     1081.24     1137.88     22.31 o 
   2   1   6     2022.33     2257.31     33.51 o 
   3   1   6      405.56      393.18      8.68 o 
   4   1   6      112.85      160.66      4.79 o 
   5   1   6      262.35      198.00      5.45 o 
   6   1   6       57.95       66.88      4.16 o 
   7   1   6      135.82      163.45      6.74 o 
   8   1   6       71.53       64.20      5.64 o 
   9   1   6      283.56      271.08     12.77 o 
  10   1   6        2.00       -3.11      5.47 o 
  11   1   6      218.61      228.69     14.70 o 
  12   1   6      143.24      173.37     13.84 o 
   0   2   6    12691.25    13071.59    314.20 o 
   1   2   6       14.25       31.96      2.59 o 
   2   2   6     4463.16     4710.71     82.43 o 
   3   2   6     1181.38     1381.36     22.52 o 
   4   2   6      448.09      451.99     15.63 o 
   5   2   6      934.82     1106.85     18.93 o 
   6   2   6      738.48      681.83     11.98 o 
   7   2   6      403.90      387.10      9.92 o 
   8   2   6      327.60      313.40     11.71 o 
   9   2   6       52.08       46.39      6.26 o 
  10   2   6       19.67       41.06      6.52 o 
  11   2   6      143.98      150.13     12.36 o 
  12   2   6       19.23       14.84     14.43 o 
   1   3   6     3141.61     3516.31     61.85 o 
   2   3   6      990.66     1216.01     21.81 o 
   3   3   6     1203.24     1244.56     22.68 o 
   4   3   6     1607.88     1459.09     29.79 o 
   5   3   6        3.06       -0.90      2.01 o 
   6   3   6      274.78      245.98      8.01 o 
   7   3   6      982.54      935.11     19.07 o 
   8   3   6       84.75       82.60      7.52 o 
   9   3   6      386.59      356.37     13.30 o 
  10   3   6      184.03      166.51     10.51 o 
  11   3   6       33.88       39.82      8.30 o 
  12   3   6      110.96      113.57     13.45 o 
   1   4   6     1024.63     1149.11     20.32 o 
   2   4   6      667.24      792.74     15.04 o 
   3   4   6      755.33      882.73     19.82 o 
   4   4   6      812.88      802.02     17.69 o 
   5   4   6      103.54      107.77      7.77 o 
   6   4   6      143.92      137.95      9.02 o 
   7   4   6        5.06        3.50      3.96 o 
   8   4   6      874.71      786.33     19.48 o 
   9   4   6      166.68      153.92     10.90 o 
  10   4   6        0.88        5.78      6.17 o 
  11   4   6      578.47      594.11     21.26 o 
  12   4   6       10.33        7.61     15.96 o 
   1   5   6      425.57      437.45     12.55 o 
   2   5   6      989.70      763.96     13.89 o 
   3   5   6     1987.16     2140.25     33.02 o 
   4   5   6      731.00      704.06     15.68 o 
   5   5   6     1067.84      991.34     25.99 o 
   6   5   6      146.29      104.96     13.77 o 
   7   5   6      699.91      711.83     17.74 o 
   8   5   6      576.38      557.65     16.09 o 
   9   5   6       21.83       16.87      6.46 o 
  10   5   6       52.21       50.91      8.24 o 
  11   5   6       24.60       36.22     10.62 o 
  12   5   6      617.41      704.97     28.70 o 
   0   6   6    19222.24    21766.42    520.50 o 
   1   6   6      571.07      603.37     14.22 o 
   2   6   6      930.37     1076.29     20.10 o 
   3   6   6      248.10      286.94      8.29 o 
   4   6   6        0.22       -2.10      2.56 o 
   5   6   6        1.52       -1.68      2.91 o 
   6   6   6     1815.49     1788.97     33.58 o 
   7   6   6     1119.87     1115.60     24.21 o 
   8   6   6       89.68       94.54      7.70 o 
   9   6   6        1.10       -1.77      5.60 o 
  10   6   6      251.23      234.06     13.99 o 
  11   6   6       15.99       12.37      8.66 o 
  12   6   6      133.69      149.49     15.55 o 
   1   7   6     1192.25     1344.07     26.19 o 
   2   7   6    10089.43    11153.42    171.78 o 
   3   7   6       49.61       54.24      4.15 o 
   4   7   6     2300.57     2193.14     34.84 o 
   5   7   6      398.50      379.94     11.97 o 
   6   7   6      746.68      679.87     17.23 o 
   7   7   6       30.31       28.26      5.32 o 
   8   7   6       72.14       61.30      6.68 o 
   9   7   6      269.13      291.66     13.10 o 
  10   7   6      362.26      403.19     21.76 o 
  11   7   6        5.96       20.88      9.32 o 
  12   7   6      297.40      333.91     22.21 o 
   0   8   6    10265.63    10972.71    215.44 o 
   1   8   6     3079.38     3191.67     52.04 o 
   2   8   6       43.52       63.24      4.41 o 
   3   8   6      124.92      117.79      6.25 o 
   4   8   6        2.16       -3.39      3.95 o 
   5   8   6      517.03      520.50     14.37 o 
   6   8   6      101.90       96.74      7.20 o 
   7   8   6       27.19       34.54      5.61 o 
   8   8   6       21.69       19.09      5.39 o 
   9   8   6       61.91       64.99      9.38 o 
  10   8   6      602.33      662.05     26.93 o 
  11   8   6       22.20       20.90      9.51 o 
  12   8   6      144.41      146.48     19.90 o 
   1   9   6       93.48      101.78      5.44 o 
   2   9   6      532.50      538.91     12.27 o 
   3   9   6        7.22        4.34      2.68 o 
   4   9   6     1915.70     1753.74     32.36 o 
   5   9   6       99.01      111.80      8.68 o 
   6   9   6     2481.35     2419.68     44.16 o 
   7   9   6      212.08      206.18     10.60 o 
   8   9   6      489.32      468.11     15.55 o 
   9   9   6      107.77       82.62     15.36 o 
  10   9   6        0.18       -7.80      9.83 o 
  11   9   6       54.20       70.61     15.07 o 
   0  10   6     3222.92     3032.47     69.21 o 
   1  10   6        4.27        5.70      4.05 o 
   2  10   6     4110.93     3970.95     59.55 o 
   3  10   6        1.29        1.96      3.35 o 
   4  10   6     1364.42     1343.13     24.51 o 
   5  10   6     2549.95     2468.81     44.60 o 
   6  10   6       12.35       19.68      5.16 o 
   7  10   6     1210.52     1228.35     27.04 o 
   8  10   6      134.90      119.55     10.51 o 
   9  10   6       83.13       63.47      9.06 o 
  10  10   6        4.40        4.58      8.14 o 
  11  10   6       19.16       32.59     10.69 o 
   1  11   6        7.97        6.23      3.58 o 
   2  11   6      773.33      698.91     15.19 o 
   3  11   6       74.92       81.57      5.99 o 
   4  11   6      125.54      129.89      8.14 o 
   5  11   6       31.27       32.15      5.72 o 
   6  11   6      618.79      581.96     16.79 o 
   7  11   6      108.47      129.22     10.55 o 
   8  11   6      457.01      435.76     27.23 o 
   9  11   6      386.89      358.66     17.95 o 
  10  11   6      235.35      240.03     18.57 o 
  11  11   6        4.53      -13.97      8.71 o 
   0  12   6     2922.01     2602.08     48.73 o 
   1  12   6      825.23      731.06     14.47 o 
   2  12   6     4074.61     3869.53     59.04 o 
   3  12   6      280.96      288.52     10.26 o 
   4  12   6      403.03      433.67     14.04 o 
   5  12   6       39.30       29.53      5.64 o 
   6  12   6      578.25      613.23     20.39 o 
   7  12   6      625.47      568.49     20.46 o 
   8  12   6     2078.34     2184.15     49.61 o 
   9  12   6      104.17      112.50     11.29 o 
  10  12   6        0.09       -8.56      8.09 o 
  11  12   6       34.88       44.00     12.28 o 
   1  13   6       67.07       59.80      5.97 o 
   2  13   6        2.73       -1.07      3.54 o 
   3  13   6     1094.04     1033.85     20.86 o 
   4  13   6      650.03      686.35     18.03 o 
   5  13   6       64.26       57.15      6.63 o 
   6  13   6      484.89      543.50     41.48 o 
   7  13   6      252.68      253.48     14.80 o 
   8  13   6       52.00       45.37      8.83 o 
   9  13   6       73.22       59.08      8.71 o 
  10  13   6      194.20      204.32     13.74 o 
   0  14   6     4545.59     4397.06     96.25 o 
   1  14   6       63.79       71.06      5.49 o 
   2  14   6        0.34        1.62      3.79 o 
   3  14   6      324.74      344.09     11.67 o 
   4  14   6      129.71      124.77     10.25 o 
   5  14   6      124.52      112.08      8.86 o 
   6  14   6      118.71      126.43      9.88 o 
   7  14   6       69.35       64.21      8.10 o 
   8  14   6      289.60      303.20     18.26 o 
   9  14   6        0.65        0.25      6.60 o 
  10  14   6      295.45      303.01     18.50 o 
   1  15   6       26.93       14.42      5.42 o 
   2  15   6      959.59      980.30     18.88 o 
   3  15   6       10.37        4.76      4.44 o 
   4  15   6      249.99      234.12     10.46 o 
   5  15   6      191.49      162.19     10.39 o 
   6  15   6     1060.47     1125.59     27.07 o 
   7  15   6       19.67        9.57      6.18 o 
   8  15   6       39.86       42.96      7.90 o 
   9  15   6       23.34       15.15      7.53 o 
   0  16   6       10.29       12.97      7.91 o 
   1  16   6       49.37       58.90      6.79 o 
   2  16   6        2.25       -4.23      4.35 o 
   3  16   6      251.35      233.65     10.51 o 
   4  16   6      282.26      266.97     12.83 o 
   5  16   6      138.97      133.15      9.94 o 
   6  16   6      132.17      140.46     10.80 o 
   7  16   6       41.08       38.12      7.69 o 
   8  16   6       16.30       -1.75      8.04 o 
   9  16   6      516.62      562.14     22.99 o 
   1  17   6        3.36        1.51      5.42 o 
   2  17   6      870.20      842.76     20.53 o 
   3  17   6       47.28       53.65      9.54 o 
   4  17   6     1443.37     1492.59     32.35 o 
   5  17   6       55.93       53.11      7.97 o 
   6  17   6      132.00      148.21     11.11 o 
   7  17   6       48.85       59.59      8.90 o 
   8  17   6       14.23       15.59      7.54 o 
   0  18   6     2165.66     2125.39     54.82 o 
   1  18   6       57.07       48.50      7.17 o 
   2  18   6      853.63      894.18     23.65 o 
   3  18   6        8.88        2.96      6.16 o 
   4  18   6       42.22       36.86      8.44 o 
   5  18   6      401.85      406.94     19.84 o 
   6  18   6       18.02       10.91      6.78 o 
   7  18   6      104.82      125.19     11.15 o 
   8  18   6        0.50       -8.76      7.84 o 
   1  19   6        0.24       -9.79      5.54 o 
   2  19   6        0.22       -5.09      7.52 o 
   3  19   6       10.75        7.33      9.35 o 
   4  19   6      183.80      192.39     12.74 o 
   5  19   6       23.53       16.54     10.31 o 
   6  19   6       77.61       99.37     11.91 o 
   7  19   6        0.02        0.78      9.17 o 
   0  20   6      646.52      682.23     27.31 o 
   1  20   6        3.43       -8.19      6.55 o 
   2  20   6      319.95      356.19     19.06 o 
   3  20   6      166.50      165.69     14.34 o 
   4  20   6        1.42        1.43      8.41 o 
   5  20   6        0.09       -1.75      7.36 o 
   6  20   6       24.93       27.73      9.22 o 
   1  21   6       42.61       29.13      9.93 o 
   2  21   6        4.23      -14.43      7.61 o 
   3  21   6      192.86      207.29     16.02 o 
   4  21   6      185.08      183.07     15.60 o 
   5  21   6        4.55       10.39     11.27 o 
   0  22   6      513.98      503.42     32.20 o 
   1  22   6        1.30      -12.85      8.99 o 
   2  22   6      478.89      520.13     23.45 o 
   3  22   6       25.99       27.07     12.57 o 
   4  22   6        1.54       -0.89     11.66 o 
   1  23   6        0.77       13.26     18.27 o 
   1   1   7      325.86      289.63      7.76 o 
   2   1   7       72.81       74.71      3.95 o 
   3   1   7      123.25       44.75      3.09 o 
   4   1   7       17.77        9.72      1.81 o 
   5   1   7     1328.55     1170.10     19.55 o 
   6   1   7      214.74      232.71      9.71 o 
   7   1   7      315.60      330.95     10.25 o 
   8   1   7      245.86      209.83     10.27 o 
   9   1   7      489.86      485.01     15.57 o 
  10   1   7       61.51       52.42      8.79 o 
  11   1   7      407.51      391.34     31.52 o 
  12   1   7        0.03       -8.45      7.03 o 
   0   2   7       38.44       49.58      4.27 o 
   1   2   7     1952.89     1818.61     30.23 o 
   2   2   7      461.15      470.82     13.94 o 
   3   2   7     1908.65     2290.87     42.66 o 
   4   2   7       38.71       67.26      4.34 o 
   5   2   7      405.45      456.49     21.51 o 
   6   2   7     1766.57     1741.67     28.75 o 
   7   2   7        3.59       -0.81      3.83 o 
   8   2   7      354.06      335.36     12.40 o 
   9   2   7      103.27       94.56      8.18 o 
  10   2   7      110.54       92.76      8.34 o 
  11   2   7       59.60       44.05      8.56 o 
  12   2   7       61.19       71.40     11.95 o 
   1   3   7       33.49       59.79      3.85 o 
   2   3   7     1413.63     1632.36     31.70 o 
   3   3   7      219.21      206.77      7.61 o 
   4   3   7     1035.08     1064.07     23.62 o 
   5   3   7     1935.43     1863.67     32.60 o 
   6   3   7      365.59      393.05     13.04 o 
   7   3   7     1370.93     1293.80     24.23 o 
   8   3   7      178.85      188.23     13.48 o 
   9   3   7      415.66      423.01     16.13 o 
  10   3   7      352.35      384.25     20.33 o 
  11   3   7       89.28       74.83     13.33 o 
  12   3   7       65.56       83.42     12.60 o 
   0   4   7      305.56      349.55     10.95 o 
   1   4   7     1934.85     1806.65     30.43 o 
   2   4   7     1049.21     1144.56     23.89 o 
   3   4   7      430.19      424.56     12.40 o 
   4   4   7      612.48      595.80     16.20 o 
   5   4   7       16.84       22.93      6.01 o 
   6   4   7      822.54      830.51     40.96 o 
   7   4   7      553.18      536.20     14.97 o 
   8   4   7       98.44       81.67      8.29 o 
   9   4   7      724.98      706.32     21.67 o 
  10   4   7       77.75       85.35      9.54 o 
  11   4   7      127.83      116.36     11.01 o 
  12   4   7       30.77       18.15     14.88 o 
   1   5   7     2099.22     2282.01     37.76 o 
   2   5   7      167.51      182.51      6.05 o 
   3   5   7      215.03      219.78     12.37 o 
   4   5   7      576.30      669.50     15.40 o 
   5   5   7     1860.15     1838.39     45.89 o 
   6   5   7        4.20        3.34      3.58 o 
   7   5   7      140.22      141.23     10.39 o 
   8   5   7      328.01      309.87     14.30 o 
   9   5   7      109.18      112.42      9.91 o 
  10   5   7        1.95       -0.08      6.47 o 
  11   5   7       12.06       11.66      7.44 o 
  12   5   7       14.58      -11.51     10.45 o 
   0   6   7     1282.44     1325.52     30.22 o 
   1   6   7     6447.83     6663.98    115.77 o 
   2   6   7      832.47      933.93     16.76 o 
   3   6   7     7235.83     7291.06    103.80 o 
   4   6   7        9.30       17.44      3.87 o 
   5   6   7      291.00      280.51     10.82 o 
   6   6   7      294.01      273.81     10.91 o 
   7   6   7     1911.34     1849.57     47.02 o 
   8   6   7        0.24       -2.77      4.69 o 
   9   6   7       99.15       98.74      9.78 o 
  10   6   7      208.90      225.78     14.42 o 
  11   6   7      154.00      186.48     16.26 o 
  12   6   7      306.92      323.44     21.86 o 
   1   7   7      999.34     1015.23     19.52 o 
   2   7   7     2509.42     2576.27     58.68 o 
   3   7   7      489.02      440.87     10.44 o 
   4   7   7       58.22       69.47      5.61 o 
   5   7   7      891.03      848.75     19.36 o 
   6   7   7      431.16      390.53     12.89 o 
   7   7   7        5.89        3.10      4.40 o 
   8   7   7       65.08       61.75      8.99 o 
   9   7   7      523.52      518.32     19.15 o 
  10   7   7       10.50       -0.67      7.68 o 
  11   7   7        2.60       11.94      9.38 o 
  12   7   7       40.19       30.05     10.69 o 
   0   8   7     8242.66     8386.20    166.17 o 
   1   8   7     5954.97     6087.04     95.41 o 
   2   8   7     1495.07     1499.94     27.61 o 
   3   8   7     1228.59     1190.01     23.06 o 
   4   8   7        2.97        2.27      3.70 o 
   5   8   7        0.08        0.98      3.95 o 
   6   8   7        4.91        4.19      4.36 o 
   7   8   7      354.93      364.38     13.15 o 
   8   8   7       43.38       41.33      6.21 o 
   9   8   7      400.87      429.90     17.65 o 
  10   8   7       61.77       37.54     10.19 o 
  11   8   7        2.81       -6.00      8.27 o 
   1   9   7      650.27      706.52     15.64 o 
   2   9   7        0.77        0.78      2.72 o 
   3   9   7     5389.97     5362.29     86.33 o 
   4   9   7        2.30        3.28      4.00 o 
   5   9   7     2595.11     2714.56     48.22 o 
   6   9   7      903.22      877.71     21.13 o 
   7   9   7        1.26        0.47      4.57 o 
   8   9   7        1.68       -5.95      4.40 o 
   9   9   7      596.90      622.85     25.37 o 
  10   9   7      135.60      122.66     13.73 o 
  11   9   7      135.19      146.97     15.63 o 
   0  10   7      657.43      587.36     17.60 o 
   1  10   7      504.63      431.06     11.08 o 
   2  10   7       77.78       62.59      5.08 o 
   3  10   7      287.28      318.88     10.73 o 
   4  10   7       64.00       56.39      6.23 o 
   5  10   7     1111.82     1122.20     31.22 o 
   6  10   7       64.04       75.48      7.23 o 
   7  10   7      134.44      131.46      9.16 o 
   8  10   7      155.45      153.62     15.75 o 
   9  10   7        5.66        2.51      8.95 o 
  10  10   7       68.80       96.18     13.43 o 
  11  10   7      161.84      165.69     19.75 o 
   1  11   7     1765.63     1721.31     29.19 o 
   2  11   7      123.39      142.39      7.13 o 
   3  11   7     4987.24     4718.45     70.72 o 
   4  11   7     2043.71     2056.52     38.54 o 
   5  11   7     1885.37     1826.90     39.58 o 
   6  11   7       51.90       44.92      6.40 o 
   7  11   7       55.62       51.60      6.99 o 
   8  11   7       22.50       17.73      7.20 o 
   9  11   7      157.45      144.95     12.39 o 
  10  11   7       42.43       37.37     10.92 o 
  11  11   7      409.50      443.02     31.33 o 
   0  12   7       49.76       49.02      9.19 o 
   1  12   7     2495.76     2472.32     39.87 o 
   2  12   7      333.77      284.83     10.13 o 
   3  12   7      350.62      305.17     12.56 o 
   4  12   7      641.52      610.00     20.00 o 
   5  12   7      424.86      403.83     13.78 o 
   6  12   7      172.13      142.22      9.51 o 
   7  12   7      344.84      331.94     16.86 o 
   8  12   7        8.97        3.40      7.13 o 
   9  12   7       23.35       20.35      8.02 o 
  10  12   7       35.15       12.24     10.43 o 
   1  13   7        0.05        4.47      3.60 o 
   2  13   7     1439.70     1419.35     26.04 o 
   3  13   7     1861.72     1758.66     34.31 o 
   4  13   7       16.74       14.32      7.81 o 
   5  13   7      399.89      433.51     15.89 o 
   6  13   7      100.71      109.73     10.31 o 
   7  13   7       77.91       80.95      9.85 o 
   8  13   7      208.64      206.83     14.45 o 
   9  13   7       72.37       96.20     11.28 o 
  10  13   7      101.97       96.64     14.18 o 
   0  14   7     2487.48     2499.03     59.47 o 
   1  14   7     5624.83     5572.49     91.95 o 
   2  14   7      303.34      277.09      9.45 o 
   3  14   7      222.08      227.16      9.96 o 
   4  14   7       19.65       18.82      5.57 o 
   5  14   7       16.42       16.89      5.82 o 
   6  14   7        2.12       -3.34      6.49 o 
   7  14   7       33.76       16.82      8.54 o 
   8  14   7      413.68      407.03     28.90 o 
   9  14   7      309.48      329.55     16.83 o 
  10  14   7       16.15       23.60     11.05 o 
   1  15   7      550.65      541.47     15.35 o 
   2  15   7      908.43      886.48     17.89 o 
   3  15   7      111.35       97.63      7.28 o 
   4  15   7       75.39       60.52      6.61 o 
   5  15   7      138.57      120.85     11.93 o 
   6  15   7       46.30       30.92      9.38 o 
   7  15   7        5.23       -5.59      6.01 o 
   8  15   7       22.87       19.55      7.23 o 
   9  15   7        3.61        3.28      6.90 o 
   0  16   7       10.72       25.62      8.27 o 
   1  16   7     2162.39     2248.77     39.60 o 
   2  16   7       11.20        6.64      6.33 o 
   3  16   7      356.84      347.00     12.61 o 
   4  16   7      100.18       92.06      8.54 o 
   5  16   7       74.67       76.24      8.36 o 
   6  16   7       28.63       31.79      7.15 o 
   7  16   7      138.87      149.86     11.44 o 
   8  16   7       81.80       75.27      9.69 o 
   9  16   7        2.47       -2.70      8.34 o 
   1  17   7      245.08      238.51     11.40 o 
   2  17   7      649.82      626.22     19.24 o 
   3  17   7       66.87       81.49     10.82 o 
   4  17   7      300.89      315.55     14.45 o 
   5  17   7      107.56      111.54     11.89 o 
   6  17   7        3.35       10.91      7.47 o 
   7  17   7       16.58        1.91      7.03 o 
   8  17   7       15.05        6.37      7.35 o 
   0  18   7     1186.20     1150.24     51.52 o 
   1  18   7       57.97       58.88      8.80 o 
   2  18   7        0.39      -11.79      5.90 o 
   3  18   7      382.38      388.62     32.82 o 
   4  18   7      734.47      750.36     21.35 o 
   5  18   7      144.20      145.17     11.06 o 
   6  18   7       90.31       87.81      9.75 o 
   7  18   7        3.52        7.63      6.93 o 
   1  19   7       75.49       76.24      9.13 o 
   2  19   7      168.96      143.78     12.97 o 
   3  19   7       72.16       56.21     12.88 o 
   4  19   7      215.81      190.94     16.48 o 
   5  19   7       12.31       11.55      8.04 o 
   6  19   7      260.12      277.36     17.37 o 
   7  19   7      172.21      156.20     15.46 o 
   0  20   7      271.65      285.13     19.20 o 
   1  20   7       27.38       17.96      7.82 o 
   2  20   7      343.56      302.13     18.10 o 
   3  20   7        0.03      -14.34      7.85 o 
   4  20   7       60.23       59.87     11.11 o 
   5  20   7      265.56      291.37     17.64 o 
   6  20   7       33.77       53.10     25.34 o 
   1  21   7        2.98       -4.89      8.75 o 
   2  21   7        2.44       -9.09      8.19 o 
   3  21   7       28.06       40.51     11.38 o 
   4  21   7        0.77        5.46      9.71 o 
   5  21   7      124.67      106.61     19.93 o 
   0  22   7        0.02      -21.83     18.37 o 
   1  22   7       63.57       59.66     11.48 o 
   2  22   7       45.75       38.38     10.98 o 
   3  22   7      322.05      321.56     55.71 o 
   0   0   8     4961.10     5076.13    174.24 o 
   1   0   8      257.45      243.92      9.62 o 
   2   0   8    12758.24    12991.41    254.01 o 
   3   0   8     7109.83     7428.96    128.57 o 
   4   0   8        2.49        0.29      2.47 o 
   5   0   8       51.00       62.49      6.75 o 
   6   0   8      146.43      122.77     10.99 o 
   7   0   8       77.88       59.25      7.74 o 
   8   0   8     1918.69     1819.17     45.43 o 
   9   0   8       17.86       10.33     15.73 o 
  10   0   8       94.66       72.69     12.55 o 
  11   0   8       69.82       95.90     41.37 o 
  12   0   8       14.11       26.78     12.67 o 
   1   1   8      658.11      698.93     14.20 o 
   2   1   8     1120.22     1327.37     21.81 o 
   3   1   8      699.30      791.47     14.61 o 
   4   1   8     1278.17     1340.38     22.44 o 
   5   1   8        0.75        0.14      2.03 o 
   6   1   8       36.59       28.05      8.45 o 
   7   1   8      757.61      733.42     16.25 o 
   8   1   8      156.99      138.62     10.49 o 
   9   1   8      425.99      377.91     16.40 o 
  10   1   8       68.17       81.61     10.48 o 
  11   1   8      124.72      142.68     12.55 o 
  12   1   8       10.84        3.92      7.60 o 
   0   2   8     8329.01     8671.61    170.64 o 
   1   2   8      916.82      956.00     17.89 o 
   2   2   8     1381.43     1265.94     25.41 o 
   3   2   8        0.81       -2.41      2.33 o 
   4   2   8       30.01       51.78      3.71 o 
   5   2   8      346.48      169.81     18.82 o 
   6   2   8     2321.82     2228.49     39.27 o 
   7   2   8        8.47        9.39      4.41 o 
   8   2   8      425.89      418.76     14.24 o 
   9   2   8       10.19        4.15      5.17 o 
  10   2   8      155.76      163.70     12.44 o 
  11   2   8      108.33      107.03     11.25 o 
  12   2   8       23.27       15.89      9.10 o 
   1   3   8      467.15      516.98     10.29 o 
   2   3   8     6050.72     6338.60    124.88 o 
   3   3   8     1464.76     1608.85     29.35 o 
   4   3   8      313.42      201.49     12.68 o 
   5   3   8       50.09       56.78      9.07 o 
   6   3   8     1915.87     1898.10     32.15 o 
   7   3   8      176.19      164.80      9.24 o 
   8   3   8      180.70      172.14     10.03 o 
   9   3   8      276.91      270.86     14.29 o 
  10   3   8      583.02      578.44     20.35 o 
  11   3   8       13.91       10.22      7.90 o 
  12   3   8        1.69       12.37      9.32 o 
   0   4   8        5.43        3.90      3.51 o 
   1   4   8     5919.44     6578.99    101.19 o 
   2   4   8     1607.48     1752.53     30.09 o 
   3   4   8     1589.36     1592.29     28.87 o 
   4   4   8      704.21      696.60     15.97 o 
   5   4   8        2.10       -3.26      3.85 o 
   6   4   8      114.84       95.97      6.64 o 
   7   4   8      164.94      166.05     10.44 o 
   8   4   8       86.28      114.50      9.59 o 
   9   4   8       68.45       56.53     17.46 o 
  10   4   8      152.21      130.56     11.30 o 
  11   4   8      220.75      259.78     18.64 o 
  12   4   8        1.17       14.94      9.48 o 
   1   5   8     1420.89     1546.90     27.13 o 
   2   5   8      331.37      251.78      7.01 o 
   3   5   8       62.44       46.14      4.75 o 
   4   5   8     2110.07     2026.37     36.25 o 
   5   5   8      939.85      873.50     19.36 o 
   6   5   8      220.33      176.54      8.90 o 
   7   5   8     1136.00     1103.23     24.24 o 
   8   5   8      560.63      541.83     20.74 o 
   9   5   8      127.12      141.06     11.00 o 
  10   5   8       39.62       42.38      8.70 o 
  11   5   8       33.71       37.21     11.45 o 
  12   5   8       28.66       25.20     18.82 o 
   0   6   8       83.95       69.07      5.58 o 
   1   6   8       34.45       23.04      3.31 o 
   2   6   8     1575.60     1749.14     28.14 o 
   3   6   8      187.95      186.44      8.10 o 
   4   6   8      840.28      844.67     18.87 o 
   5   6   8       84.67       92.99      6.90 o 
   6   6   8     1148.94     1156.11     24.68 o 
   7   6   8       15.05       11.63      4.91 o 
   8   6   8       61.11       41.85      7.19 o 
   9   6   8        0.37       -4.18      5.63 o 
  10   6   8        7.83       10.48      7.08 o 
  11   6   8       64.83       55.24      9.63 o 
  12   6   8      166.63      185.76     26.87 o 
   1   7   8     1146.92     1324.05     27.14 o 
   2   7   8     3868.87     3556.29     53.18 o 
   3   7   8       16.32       23.24      3.18 o 
   4   7   8     4943.26     4937.38     80.18 o 
   5   7   8      837.17      909.65     20.52 o 
   6   7   8      575.64      534.36     15.41 o 
   7   7   8       82.73       85.99      8.09 o 
   8   7   8        5.80        4.29      7.79 o 
   9   7   8       62.19       56.47      8.62 o 
  10   7   8      324.22      369.62     18.21 o 
  11   7   8        1.08        0.85      8.52 o 
   0   8   8     2172.45     1895.93     42.26 o 
   1   8   8      736.99      708.91     15.73 o 
   2   8   8     1178.36     1066.84     24.30 o 
   3   8   8      501.48      485.53     12.32 o 
   4   8   8      574.76      568.91     15.37 o 
   5   8   8     3054.76     2998.34     56.41 o 
   6   8   8      167.87      158.78     10.30 o 
   7   8   8      557.98      579.05     18.55 o 
   8   8   8      103.39      116.59     10.90 o 
   9   8   8       35.56       19.64      8.87 o 
  10   8   8       27.76       18.30      8.64 o 
  11   8   8        0.95        5.36      8.56 o 
   1   9   8       15.18       21.54      3.81 o 
   2   9   8       47.54       40.65      4.52 o 
   3   9   8       45.13       55.28      9.69 o 
   4   9   8     1810.35     1761.82     33.63 o 
   5   9   8      811.39      854.44     20.52 o 
   6   9   8      123.93      120.62      8.51 o 
   7   9   8       68.05       75.21      8.82 o 
   8   9   8      230.62      196.56     11.83 o 
   9   9   8      290.86      299.04     16.34 o 
  10   9   8      480.03      492.29     23.84 o 
  11   9   8        3.75        5.97      9.50 o 
   0  10   8      795.43      629.73     18.74 o 
   1  10   8      119.78      132.90      6.53 o 
   2  10   8      155.05      132.88      6.75 o 
   3  10   8     1573.82     1680.03     32.30 o 
   4  10   8       43.98       48.33      6.51 o 
   5  10   8     1070.95     1007.08     23.03 o 
   6  10   8       25.84       20.37      6.07 o 
   7  10   8      123.49      141.64      9.60 o 
   8  10   8     1008.28     1011.58     24.98 o 
   9  10   8        4.57        4.60      8.14 o 
  10  10   8      661.01      678.75     29.49 o 
  11  10   8       42.01       94.50     17.05 o 
   1  11   8     1656.49     1538.78     26.87 o 
   2  11   8        3.11       -3.45      3.61 o 
   3  11   8     1701.25     1654.75     32.30 o 
   4  11   8     1194.64     1193.27     25.75 o 
   5  11   8      582.85      533.17     16.32 o 
   6  11   8       16.62       23.67      5.87 o 
   7  11   8       45.72       35.35      6.55 o 
   8  11   8        0.26        9.82      6.79 o 
   9  11   8      249.94      277.12     27.76 o 
  10  11   8        3.31       -1.20     13.08 o 
   0  12   8     1165.21     1140.82     43.74 o 
   1  12   8      945.87      877.70     18.31 o 
   2  12   8     2037.43     1931.18     32.95 o 
   3  12   8     1921.46     1873.92     38.26 o 
   4  12   8      148.81      151.41      9.12 o 
   5  12   8       77.30       62.21      7.11 o 
   6  12   8      944.30      916.88     33.26 o 
   7  12   8        9.38        3.41      6.68 o 
   8  12   8      224.77      256.18     15.57 o 
   9  12   8      127.07      112.10     13.76 o 
  10  12   8      433.86      469.55     32.80 o 
   1  13   8        0.80       -0.12      3.98 o 
   2  13   8      371.03      357.57     11.43 o 
   3  13   8     1131.58     1036.24     23.56 o 
   4  13   8      433.05      425.76     14.46 o 
   5  13   8       22.23       26.29      6.03 o 
   6  13   8      436.19      459.22     17.51 o 
   7  13   8       68.11       45.87      8.59 o 
   8  13   8        1.54        3.47      6.65 o 
   9  13   8       39.52       35.73     10.63 o 
  10  13   8       12.49       19.68     25.09 o 
   0  14   8      122.76       98.27     10.42 o 
   1  14   8      478.05      444.45     14.67 o 
   2  14   8      778.95      779.91     17.69 o 
   3  14   8       46.56       46.79      7.95 o 
   4  14   8       39.21       27.30      6.22 o 
   5  14   8      142.87      136.16      9.61 o 
   6  14   8       90.94      100.12     10.44 o 
   7  14   8      147.88      148.07     12.45 o 
   8  14   8       55.89       58.31      9.95 o 
   9  14   8      119.92      108.03     14.06 o 
   1  15   8      111.74      104.83     11.26 o 
   2  15   8       92.51       96.64      7.17 o 
   3  15   8      201.57      186.87      9.54 o 
   4  15   8      777.68      843.66     19.87 o 
   5  15   8       48.87       45.02      8.21 o 
   6  15   8      476.74      525.64     20.41 o 
   7  15   8       21.75       20.51      8.24 o 
   8  15   8        0.87        8.40      7.49 o 
   9  15   8      384.30      378.56     20.26 o 
   0  16   8     1006.60      989.34     31.55 o 
   1  16   8      671.73      706.94     18.34 o 
   2  16   8       42.51       53.72      8.89 o 
   3  16   8      380.97      373.69     12.91 o 
   4  16   8      227.42      237.42     11.70 o 
   5  16   8        2.97       -2.65      5.64 o 
   6  16   8       42.31       32.31      7.13 o 
   7  16   8      147.31      160.49     12.05 o 
   8  16   8      299.11      309.06     16.26 o 
   1  17   8       13.80        8.71      6.55 o 
   2  17   8      810.47      887.73     23.74 o 
   3  17   8        3.46        6.35      7.21 o 
   4  17   8      843.56      850.97     22.79 o 
   5  17   8       61.09       70.64      8.66 o 
   6  17   8      258.15      284.96     15.04 o 
   7  17   8        1.12        6.62      7.26 o 
   8  17   8       19.22       19.33      9.05 o 
   0  18   8       34.53       25.47      9.47 o 
   1  18   8      677.57      668.05     20.48 o 
   2  18   8       59.01       38.08      9.39 o 
   3  18   8      361.92      370.31     21.65 o 
   4  18   8      157.19      164.18     11.32 o 
   5  18   8       20.70       14.81      6.92 o 
   6  18   8       99.96      121.12     12.79 o 
   7  18   8       17.21       22.66      8.03 o 
   1  19   8        0.45      -12.27      6.63 o 
   2  19   8      456.72      496.36     18.46 o 
   3  19   8        0.00       -3.31      7.69 o 
   4  19   8        8.38       20.05      9.72 o 
   5  19   8      101.96      116.37     10.75 o 
   6  19   8      637.97      668.21     22.12 o 
   0  20   8     1621.32     1818.69     63.04 o 
   1  20   8      785.22      789.69     23.72 o 
   2  20   8       75.61       65.38     11.33 o 
   3  20   8       78.08       66.37     12.19 o 
   4  20   8      120.81      139.28     13.76 o 
   5  20   8       43.19       52.68     16.44 o 
   1  21   8        7.82       -6.52     10.72 o 
   2  21   8       28.90       24.29      9.70 o 
   3  21   8       27.90       11.30     10.11 o 
   4  21   8       79.12       81.75     14.59 o 
   0  22   8      621.48      687.30     36.90 o 
   1  22   8       40.49       35.66     20.26 o 
   2  22   8      227.84      215.01     27.39 o 
   1   1   9     2783.08     2827.70     45.95 o 
   2   1   9      123.42      111.17      6.68 o 
   3   1   9     5216.66     5280.94     76.24 o 
   4   1   9      152.48      167.06      8.30 o 
   5   1   9     2758.80     2671.81     50.75 o 
   6   1   9       87.84       78.61      5.64 o 
   7   1   9     1612.33     1634.54     32.62 o 
   8   1   9       35.08       38.36      6.20 o 
   9   1   9      491.41      410.28     17.01 o 
  10   1   9       13.28       10.91      6.89 o 
  11   1   9      108.16      122.17     12.06 o 
  12   1   9      501.33      536.88     24.96 o 
   0   2   9      451.35      392.89     12.52 o 
   1   2   9     4738.03     5047.53     78.62 o 
   2   2   9      449.85      459.75     11.30 o 
   3   2   9     2924.40     3099.33     50.61 o 
   4   2   9      168.33      160.79      6.13 o 
   5   2   9      496.21      504.90     12.59 o 
   6   2   9        0.43        1.55      3.83 o 
   7   2   9      444.69      373.54     16.81 o 
   8   2   9      162.37      150.90     12.22 o 
   9   2   9      372.52      344.28     14.21 o 
  10   2   9        1.10       -4.26      5.96 o 
  11   2   9      107.51      119.03     14.07 o 
  12   2   9       93.24      136.57     15.20 o 
   1   3   9      124.68      150.08      6.43 o 
   2   3   9      357.87      330.28     10.34 o 
   3   3   9      453.46      378.98     10.42 o 
   4   3   9      440.93      420.55     11.63 o 
   5   3   9     1196.36     1055.91     24.21 o 
   6   3   9      923.38      908.68     23.39 o 
   7   3   9      426.04      371.95     14.55 o 
   8   3   9        0.04       -0.91      5.31 o 
   9   3   9      100.50      108.64     10.95 o 
  10   3   9       36.89       44.45      9.58 o 
  11   3   9      147.91      158.55     15.53 o 
  12   3   9      139.60      143.60     15.76 o 
   0   4   9      396.23      454.72     13.88 o 
   1   4   9     4030.54     4117.64     65.09 o 
   2   4   9       11.93       16.88      3.32 o 
   3   4   9        2.28        6.56      3.41 o 
   4   4   9      118.51      104.09      6.43 o 
   5   4   9      958.88      887.58     19.60 o 
   6   4   9       71.12       77.93      6.37 o 
   7   4   9     1709.29     1540.68     48.64 o 
   8   4   9      179.13      172.61     11.62 o 
   9   4   9     1104.08     1143.04     30.29 o 
  10   4   9        2.46       -1.08      6.39 o 
  11   4   9        5.05        5.69      8.31 o 
  12   4   9      214.96      207.57     18.11 o 
   1   5   9      886.95     1035.13     21.23 o 
   2   5   9      989.28      998.59     19.36 o 
   3   5   9       21.52       18.60      4.02 o 
   4   5   9      449.24      533.30     16.27 o 
   5   5   9        1.62        3.06      3.85 o 
   6   5   9      645.16      644.83     16.97 o 
   7   5   9       62.68       59.30      8.90 o 
   8   5   9       58.40       46.66      7.54 o 
   9   5   9      193.27      187.21     12.76 o 
  10   5   9       21.59       35.11      8.11 o 
  11   5   9      150.63      158.63     13.30 o 
  12   5   9        0.78       -1.25     16.16 o 
   0   6   9     1610.26     1609.03     43.97 o 
   1   6   9     2315.26     2050.66     31.85 o 
   2   6   9      128.60      126.59      7.72 o 
   3   6   9      556.94      565.98     14.44 o 
   4   6   9      609.29      591.75     15.30 o 
   5   6   9        0.38        1.03      4.06 o 
   6   6   9       64.53       61.26      6.57 o 
   7   6   9     1502.30     1470.41     34.43 o 
   8   6   9       24.23       30.83      7.04 o 
   9   6   9      108.78      105.54     10.35 o 
  10   6   9       88.45       80.52      9.92 o 
  11   6   9      420.69      473.22     20.88 o 
   1   7   9       92.35       85.46      7.63 o 
   2   7   9       11.44        6.98      3.95 o 
   3   7   9      489.58      463.47     20.24 o 
   4   7   9     1496.95     1462.78     28.83 o 
   5   7   9     1456.54     1423.73     28.67 o 
   6   7   9       49.56       42.43      5.97 o 
   7   7   9        0.05       -4.96      4.43 o 
   8   7   9       18.60       21.61      6.79 o 
   9   7   9       70.89       67.63      9.13 o 
  10   7   9      105.52       96.33     10.93 o 
  11   7   9       27.81       20.87     10.44 o 
   0   8   9      915.27      925.89     24.00 o 
   1   8   9        0.44       -0.40      2.18 o 
   2   8   9      770.68      832.27     17.94 o 
   3   8   9      320.23      293.01     10.77 o 
   4   8   9      171.56      160.85     12.17 o 
   5   8   9        5.56        7.24      4.69 o 
   6   8   9       60.33       59.26      6.47 o 
   7   8   9      340.98      325.09     16.54 o 
   8   8   9       66.97       61.52      8.72 o 
   9   8   9     1464.27     1635.18     39.72 o 
  10   8   9      122.35      132.34     12.32 o 
  11   8   9      188.84      202.41     17.94 o 
   1   9   9     1904.46     2093.98     40.96 o 
   2   9   9      176.82      157.08      7.57 o 
   3   9   9      914.73      831.42     19.39 o 
   4   9   9     1665.33     1593.80     31.46 o 
   5   9   9       68.94       77.05      6.94 o 
   6   9   9       75.34       59.81      6.97 o 
   7   9   9      354.00      336.24     16.43 o 
   8   9   9      511.05      485.38     19.03 o 
   9   9   9      111.07      125.00     11.52 o 
  10   9   9       31.98       15.97     11.95 o 
  11   9   9       68.97       86.12     16.95 o 
   0  10   9      406.17      392.43     14.25 o 
   1  10   9       73.35       78.41      5.95 o 
   2  10   9      668.64      565.53     13.45 o 
   3  10   9      134.63      109.83      7.72 o 
   4  10   9        6.05        1.92      4.60 o 
   5  10   9      611.94      595.76     17.01 o 
   6  10   9      368.64      348.94     18.16 o 
   7  10   9       69.02       83.92      8.17 o 
   8  10   9       64.85       73.69     14.46 o 
   9  10   9        1.46       -0.39      8.19 o 
  10  10   9       15.93       21.08      9.94 o 
  11  10   9      170.58      192.89     41.90 o 
   1  11   9     3373.63     3175.07     49.64 o 
   2  11   9     2039.21     2003.57     37.29 o 
   3  11   9        0.46       -1.65      4.62 o 
   4  11   9       32.43       42.85      6.22 o 
   5  11   9      404.19      408.93     14.49 o 
   6  11   9        6.42        8.18      5.35 o 
   7  11   9      368.68      392.23     15.10 o 
   8  11   9        5.49       -5.82      6.50 o 
   9  11   9        8.00        6.67      9.00 o 
  10  11   9      223.62      219.98     34.73 o 
   0  12   9       33.35       41.10      8.78 o 
   1  12   9      185.71      166.77      8.06 o 
   2  12   9      781.36      740.09     18.59 o 
   3  12   9      422.71      411.45     13.98 o 
   4  12   9      435.64      412.21     14.20 o 
   5  12   9       21.08        3.22      5.13 o 
   6  12   9       25.85       27.28      6.46 o 
   7  12   9       12.45       19.84      6.33 o 
   8  12   9        3.37        0.79      7.43 o 
   9  12   9      238.18      253.61     19.55 o 
  10  12   9       85.12      115.57     30.34 o 
   1  13   9       25.59       36.93      5.95 o 
   2  13   9      270.86      242.88     11.24 o 
   3  13   9     1351.26     1273.35     27.57 o 
   4  13   9       42.39       42.22      6.46 o 
   5  13   9     1140.04     1115.28     26.10 o 
   6  13   9       14.87        4.22      6.55 o 
   7  13   9       38.75       20.85      7.61 o 
   8  13   9       91.58      107.82     11.40 o 
   9  13   9        0.90        1.18      9.06 o 
  10  13   9       10.67       25.21     13.49 o 
   0  14   9     1320.85     1318.10     36.87 o 
   1  14   9       27.22       16.38      6.43 o 
   2  14   9       20.66       11.72      5.48 o 
   3  14   9      225.45      269.11     12.36 o 
   4  14   9      189.14      197.41     11.04 o 
   5  14   9      432.64      431.90     15.86 o 
   6  14   9        0.31        1.05      5.81 o 
   7  14   9       49.03       61.69     16.00 o 
   8  14   9       15.03       15.56      9.03 o 
   9  14   9      205.89      190.99     17.76 o 
   1  15   9      162.27      168.33     11.56 o 
   2  15   9       47.49       56.95      8.39 o 
   3  15   9      590.02      573.52     22.28 o 
   4  15   9       81.94       84.26      8.32 o 
   5  15   9      242.62      249.54     12.98 o 
   6  15   9        0.36       -9.65      6.67 o 
   7  15   9       76.99       57.03      9.93 o 
   8  15   9       19.71       33.97      9.34 o 
   9  15   9      274.78      263.66     24.98 o 
   0  16   9        3.97       -0.14      7.34 o 
   1  16   9      153.85      145.95     10.51 o 
   2  16   9      102.55       99.58      9.94 o 
   3  16   9      118.47      123.28      8.41 o 
   4  16   9       74.52       61.73      7.04 o 
   5  16   9      703.83      737.68     21.40 o 
   6  16   9       12.65        5.54      6.48 o 
   7  16   9     1235.14     1344.79     32.56 o 
   8  16   9       19.12       16.82     10.39 o 
   1  17   9       29.37       37.38      7.68 o 
   2  17   9      151.21      178.05     12.83 o 
   3  17   9       47.78       16.63     10.82 o 
   4  17   9       16.39        9.55      5.82 o 
   5  17   9       84.12       72.98      8.69 o 
   6  17   9       64.26       65.33      9.11 o 
   7  17   9        1.17        3.87      6.99 o 
   0  18   9       27.88        9.49     11.45 o 
   1  18   9     2173.01     2111.50     43.33 o 
   2  18   9       24.81       13.54     11.39 o 
   3  18   9        1.10       -3.23      7.07 o 
   4  18   9        1.56        0.49      8.67 o 
   5  18   9       81.98       66.88      9.31 o 
   6  18   9       73.01       83.49     11.14 o 
   7  18   9      229.91      220.63     20.12 o 
   1  19   9        5.61       -4.05      6.89 o 
   2  19   9      100.16       84.64     11.18 o 
   3  19   9      280.11      282.35     23.84 o 
   4  19   9      117.87      168.32     24.61 o 
   5  19   9      131.55       97.17     14.29 o 
   6  19   9      137.02      138.06     11.75 o 
   0  20   9      372.90      365.09     27.84 o 
   1  20   9      656.23      655.73     24.71 o 
   2  20   9       59.93       61.60     11.37 o 
   3  20   9      360.68      356.83     23.32 o 
   4  20   9       19.93       14.72     13.33 o 
   5  20   9       16.44       -6.08      9.86 o 
   1  21   9      250.75      233.18     16.70 o 
   2  21   9       80.35       62.01     11.83 o 
   3  21   9      722.57      780.35     30.04 o 
   4  21   9       37.85       39.74     15.90 o 
   0  22   9        9.46       18.43     20.41 o 
   1  22   9       60.63       64.76     22.84 o 
   0   0  10     3621.72     3324.46    118.91 o 
   1   0  10      279.01      342.32     15.41 o 
   2   0  10     1138.10     1176.21     28.95 o 
   3   0  10      146.49      256.27     21.50 o 
   4   0  10       35.28       15.21     10.14 o 
   5   0  10        1.15        1.47      4.02 o 
   6   0  10        0.17        0.69      5.29 o 
   7   0  10      234.52      292.15     15.48 o 
   8   0  10     3181.90     3195.10     92.45 o 
   9   0  10      308.08      305.57     40.03 o 
  10   0  10     1946.28     1886.30     64.18 o 
  11   0  10      355.89      318.33     25.48 o 
  12   0  10       10.95       11.01     16.49 o 
   1   1  10      460.87      418.30     10.85 o 
   2   1  10      134.22      123.87      6.96 o 
   3   1  10       37.73       34.97      2.85 o 
   4   1  10      505.92      557.97     13.23 o 
   5   1  10      758.16      750.48     17.48 o 
   6   1  10       84.37       54.91      5.38 o 
   7   1  10     2785.87     2728.69     49.49 o 
   8   1  10      896.91      872.25     25.74 o 
   9   1  10      151.46      125.24     10.85 o 
  10   1  10        6.47        0.14      7.07 o 
  11   1  10        0.78        4.01     12.74 o 
  12   1  10      327.12      336.71     27.18 o 
   0   2  10     1872.53     1762.85     39.36 o 
   1   2  10        8.90       27.91      5.25 o 
   2   2  10      116.76       84.69      5.26 o 
   3   2  10      838.19      886.90     18.02 o 
   4   2  10       18.78       15.24      3.50 o 
   5   2  10       28.74       24.71      4.23 o 
   6   2  10     4078.92     3983.59     67.53 o 
   7   2  10      735.53      644.67     17.77 o 
   8   2  10      753.08      729.90     19.91 o 
   9   2  10       12.61       14.94      6.89 o 
  10   2  10      729.61      732.66     24.59 o 
  11   2  10        1.56        1.76      8.16 o 
  12   2  10       17.02        6.88     10.83 o 
   1   3  10     2042.47     2172.89     33.47 o 
   2   3  10     5238.08     4950.19     87.20 o 
   3   3  10      346.23      375.59     12.00 o 
   4   3  10     5260.46     5006.91     79.92 o 
   5   3  10      786.06      702.14     19.67 o 
   6   3  10      767.34      673.40     19.54 o 
   7   3  10      103.28      123.04      9.70 o 
   8   3  10        7.80        7.55      6.15 o 
   9   3  10      227.36      196.92     12.82 o 
  10   3  10      552.15      592.37     25.69 o 
  11   3  10      264.42      286.18     20.34 o 
  12   3  10      889.24     1049.00     53.31 o 
   0   4  10      148.83      137.26     10.26 o 
   1   4  10      599.18      631.07     12.53 o 
   2   4  10       12.30       19.15      3.27 o 
   3   4  10      298.58      308.92      8.94 o 
   4   4  10      952.15     1032.00     21.71 o 
   5   4  10      858.01      884.39     22.75 o 
   6   4  10       25.30       23.14      5.92 o 
   7   4  10      265.16      304.93     14.23 o 
   8   4  10       12.06        6.20      5.83 o 
   9   4  10      313.57      305.45     25.34 o 
  10   4  10        0.15       -2.46      6.76 o 
  11   4  10        4.95       12.30      9.00 o 
   1   5  10        2.50        3.01      2.13 o 
   2   5  10     1307.54     1273.69     21.42 o 
   3   5  10       98.28      112.77      6.79 o 
   4   5  10     7090.80     6858.87    108.98 o 
   5   5  10      250.87      242.02     13.91 o 
   6   5  10     1342.04     1355.52     31.67 o 
   7   5  10       51.45       48.44      7.61 o 
   8   5  10       78.26       81.36      9.10 o 
   9   5  10        8.84       18.60      6.99 o 
  10   5  10       22.10       23.75      7.80 o 
  11   5  10        0.60       20.44      9.42 o 
   0   6  10      336.89      377.38     14.99 o 
   1   6  10       20.55       24.00      4.76 o 
   2   6  10      882.78      843.18     15.56 o 
   3   6  10        5.47        1.35      7.85 o 
   4   6  10      856.01      807.19     18.86 o 
   5   6  10     2770.60     2761.35     48.85 o 
   6   6  10     2641.31     2508.46     45.66 o 
   7   6  10      114.08       98.64     10.13 o 
   8   6  10       13.26       11.09      6.23 o 
   9   6  10        3.59        1.87      6.50 o 
  10   6  10        2.81       -3.55      8.62 o 
  11   6  10       42.92       55.85      9.93 o 
   1   7  10      765.40      727.20     15.40 o 
   2   7  10      929.07      873.47     19.38 o 
   3   7  10      218.42      190.95      9.50 o 
   4   7  10      181.37      149.11      8.54 o 
   5   7  10      118.12      117.00      8.80 o 
   6   7  10     3286.00     3179.53     56.15 o 
   7   7  10      132.70      170.79     11.83 o 
   8   7  10       87.96       98.97      9.97 o 
   9   7  10      247.38      241.30     15.05 o 
  10   7  10        1.96       20.62     10.46 o 
  11   7  10       60.79       85.76     13.29 o 
   0   8  10      252.32      191.47     11.38 o 
   1   8  10      470.67      528.11     12.56 o 
   2   8  10     2809.73     2721.75     52.77 o 
   3   8  10      293.92      241.74     10.26 o 
   4   8  10      340.36      331.54     12.31 o 
   5   8  10      214.43      195.76     10.07 o 
   6   8  10     1832.74     1755.25     35.10 o 
   7   8  10      241.51      202.15     12.81 o 
   8   8  10      438.81      457.28     18.42 o 
   9   8  10       13.06       18.10      7.79 o 
  10   8  10       61.65       67.58     10.19 o 
  11   8  10      467.12      502.18     37.75 o 
   1   9  10        1.87       16.13      3.80 o 
   2   9  10        1.79        1.31      4.08 o 
   3   9  10     1912.77     1809.85     34.49 o 
   4   9  10      778.63      690.12     18.07 o 
   5   9  10      190.86      197.65     10.39 o 
   6   9  10      389.07      356.58     13.84 o 
   7   9  10      113.55      109.60     10.23 o 
   8   9  10      265.84      290.31     16.12 o 
   9   9  10      205.56      227.23     21.81 o 
  10   9  10       60.22       37.42     14.88 o 
  11   9  10       96.96       87.84     16.96 o 
   0  10  10      100.45       94.43      7.89 o 
   1  10  10     1817.15     1758.74     32.56 o 
   2  10  10       43.65       39.16      5.72 o 
   3  10  10      149.95      168.15      9.22 o 
   4  10  10      102.15       85.90      7.33 o 
   5  10  10      272.10      262.52     15.95 o 
   6  10  10       24.97       29.40      5.99 o 
   7  10  10      565.23      581.57     18.29 o 
   8  10  10      778.53      823.13     25.90 o 
   9  10  10      184.37      190.90     14.30 o 
  10  10  10      438.17      538.54     25.95 o 
   1  11  10     1629.20     1719.66     32.27 o 
   2  11  10      120.68      146.68      8.73 o 
   3  11  10       23.57       20.44      5.41 o 
   4  11  10       17.02       23.31      5.55 o 
   5  11  10        0.89        1.64      5.11 o 
   6  11  10       40.61       33.94      6.59 o 
   7  11  10       12.70       12.62      6.01 o 
   8  11  10      140.37      185.26     20.03 o 
   9  11  10        1.68       -0.82      8.83 o 
  10  11  10      133.75      146.25     18.94 o 
   0  12  10     5320.46     4994.61    130.07 o 
   1  12  10      510.89      462.81     16.83 o 
   2  12  10       99.28       86.23      7.54 o 
   3  12  10       42.16       60.67     12.45 o 
   4  12  10       12.83       17.91      5.52 o 
   5  12  10       46.60       39.62      7.65 o 
   6  12  10      414.61      394.05     15.13 o 
   7  12  10      652.23      723.67     21.13 o 
   8  12  10      261.66      285.16     19.90 o 
   9  12  10      280.55      281.94     22.25 o 
  10  12  10        0.31       10.15     15.34 o 
   1  13  10      205.49      183.21     11.49 o 
   2  13  10      984.64      989.63     23.10 o 
   3  13  10       68.16       72.18      7.46 o 
   4  13  10      766.13      704.91     19.52 o 
   5  13  10       15.60        4.06      5.53 o 
   6  13  10       27.92       21.34      6.59 o 
   7  13  10        5.74       11.42      6.28 o 
   8  13  10       66.70       71.59     12.51 o 
   9  13  10      110.72      121.25     14.95 o 
   0  14  10      555.09      509.93     21.47 o 
   1  14  10       28.30       19.76      6.79 o 
   2  14  10      332.21      314.84     14.79 o 
   3  14  10      142.32      115.10      8.87 o 
   4  14  10        0.60       -3.60      6.21 o 
   5  14  10       37.71       35.59      7.15 o 
   6  14  10      123.60      118.99     11.15 o 
   7  14  10        0.04       -0.96      7.24 o 
   8  14  10      275.07      265.53     19.64 o 
   9  14  10        0.06       -7.48     12.31 o 
   1  15  10      300.04      272.77     14.57 o 
   2  15  10      833.98      773.76     23.75 o 
   3  15  10       93.33       94.93      8.47 o 
   4  15  10      811.06      813.13     22.15 o 
   5  15  10      311.72      309.85     14.60 o 
   6  15  10      208.70      195.63     15.91 o 
   7  15  10      127.98      137.17     12.95 o 
   8  15  10        0.36       -1.11      8.88 o 
   0  16  10      139.21      114.54     16.17 o 
   1  16  10      116.40      114.74      9.96 o 
   2  16  10      151.08      141.84     11.56 o 
   3  16  10       75.41       65.53      9.38 o 
   4  16  10       82.41       68.80      9.01 o 
   5  16  10       19.69       11.89      6.84 o 
   6  16  10       55.43       58.39      9.88 o 
   7  16  10      684.39      726.65     25.70 o 
   8  16  10        9.11       20.40      9.19 o 
   1  17  10      420.80      449.93     17.04 o 
   2  17  10      326.22      305.34     16.60 o 
   3  17  10       42.13       27.46      8.08 o 
   4  17  10      788.35      839.16     23.27 o 
   5  17  10       59.94       54.17      8.35 o 
   6  17  10      346.90      294.94     15.54 o 
   7  17  10        2.33       -0.13      7.33 o 
   0  18  10      172.30      193.04     20.76 o 
   1  18  10       72.62       68.46     10.82 o 
   2  18  10       45.10       35.90     13.68 o 
   3  18  10      131.14      118.60     11.95 o 
   4  18  10       58.64       57.24     12.29 o 
   5  18  10        3.15       -8.59      6.27 o 
   6  18  10        1.47        6.18      7.25 o 
   1  19  10       19.67       40.74      9.96 o 
   2  19  10      330.47      334.77     16.76 o 
   3  19  10       65.58       71.60     11.45 o 
   4  19  10      328.84      409.11     33.91 o 
   5  19  10      100.35      101.85     14.92 o 
   6  19  10       67.00       65.85     11.09 o 
   0  20  10       43.77       17.79     14.33 o 
   1  20  10       99.26       95.56     17.47 o 
   2  20  10       11.52       -1.05      9.38 o 
   3  20  10       14.04       12.07     10.26 o 
   4  20  10       35.69       42.10     12.61 o 
   1  21  10      126.76      101.97     13.39 o 
   2  21  10       80.43       84.60     25.68 o 
   3  21  10      145.87      147.70     24.45 o 
   1   1  11       42.55       75.69      5.18 o 
   2   1  11     1244.76     1335.05     25.11 o 
   3   1  11     2083.28     1848.61     32.68 o 
   4   1  11       34.88       28.24      4.67 o 
   5   1  11      926.02      849.95     17.70 o 
   6   1  11        4.04        8.82      4.54 o 
   7   1  11        0.21       -0.04      4.64 o 
   8   1  11       30.23       37.39     10.41 o 
   9   1  11        2.22       -0.50      6.47 o 
  10   1  11       91.13       69.93     10.19 o 
  11   1  11      163.90      189.83     18.82 o 
   0   2  11       44.74       81.59      6.47 o 
   1   2  11       88.41       69.79      5.46 o 
   2   2  11     1512.47     1491.53     27.50 o 
   3   2  11      102.91      105.48      6.14 o 
   4   2  11      657.87      613.04     16.93 o 
   5   2  11        7.21        2.13      4.76 o 
   6   2  11       30.63       24.00      5.42 o 
   7   2  11      586.47      569.27     16.88 o 
   8   2  11       71.16       88.56      8.31 o 
   9   2  11      692.49      651.71     24.40 o 
  10   2  11       87.72       99.25     13.64 o 
  11   2  11       19.68        5.37     18.33 o 
   1   3  11      260.59      247.36      8.71 o 
   2   3  11      148.20      170.77      8.28 o 
   3   3  11     3536.54     3491.14     57.38 o 
   4   3  11     1489.96     1477.00     25.33 o 
   5   3  11      279.09      295.24     12.91 o 
   6   3  11      175.46      193.24     11.44 o 
   7   3  11       17.73       32.15      6.78 o 
   8   3  11       11.01        3.74      5.80 o 
   9   3  11      320.12      330.03     16.72 o 
  10   3  11        1.79      -12.70      7.17 o 
  11   3  11        0.27        7.04      8.99 o 
   0   4  11        4.75       -0.86      3.60 o 
   1   4  11      698.49      621.41     12.73 o 
   2   4  11       70.03       57.96      5.56 o 
   3   4  11      670.53      664.13     15.42 o 
   4   4  11       43.45       27.73      6.18 o 
   5   4  11     1234.32     1181.66     28.39 o 
   6   4  11       40.76       50.50      7.78 o 
   7   4  11     1353.26     1312.21     32.05 o 
   8   4  11      628.24      578.50     20.08 o 
   9   4  11      560.29      565.91     20.74 o 
  10   4  11      176.04      198.55     20.35 o 
  11   4  11      315.57      372.09     23.32 o 
   1   5  11     2129.50     2112.95     36.18 o 
   2   5  11       60.12       58.99      5.51 o 
   3   5  11     1039.16     1080.34     22.59 o 
   4   5  11      763.78      847.39     19.61 o 
   5   5  11        0.12       -2.01      4.20 o 
   6   5  11      797.18      788.42     23.40 o 
   7   5  11       66.38       56.61      7.83 o 
   8   5  11        6.11       -0.18      5.84 o 
   9   5  11       50.91       33.75      7.95 o 
  10   5  11      261.50      288.75     16.85 o 
  11   5  11       19.34       23.39     10.22 o 
   0   6  11     1882.49     1862.48     50.92 o 
   1   6  11     5133.96     4979.29     79.04 o 
   2   6  11       80.60       71.62      6.47 o 
   3   6  11      386.20      388.44     13.87 o 
   4   6  11      400.58      372.14     12.71 o 
   5   6  11      980.81      787.20     19.43 o 
   6   6  11     1055.19     1081.37     27.66 o 
   7   6  11      224.94      223.42     13.20 o 
   8   6  11      238.92      244.40     14.32 o 
   9   6  11     1206.98     1195.50     32.35 o 
  10   6  11        1.30       -3.98      7.27 o 
  11   6  11       89.59      136.55     21.61 o 
   1   7  11      242.90      209.28      9.46 o 
   2   7  11       50.09       62.51      6.63 o 
   3   7  11       34.64       47.64      6.65 o 
   4   7  11        9.64       19.51      5.06 o 
   5   7  11        9.96        2.91      4.78 o 
   6   7  11      357.96      338.34     18.64 o 
   7   7  11      164.05      173.47     12.07 o 
   8   7  11       38.77       35.66      7.76 o 
   9   7  11        1.73       -5.25      6.08 o 
  10   7  11       93.36       75.86     12.87 o 
  11   7  11        1.04       12.57      9.69 o 
   0   8  11     1210.36     1051.82     89.85 o 
   1   8  11     2590.33     2406.12     83.45 o 
   2   8  11       82.58       93.44      7.02 o 
   3   8  11      655.59      651.74     16.89 o 
   4   8  11      112.84      120.16      8.29 o 
   5   8  11      104.62       92.58      7.72 o 
   6   8  11      108.09       99.16      8.24 o 
   7   8  11       46.38       49.46      7.96 o 
   8   8  11       44.69       42.92      8.35 o 
   9   8  11      371.47      352.80     19.35 o 
  10   8  11       53.96       88.70     11.17 o 
  11   8  11        3.85       11.07     14.86 o 
   1   9  11     1209.26     1214.69     24.22 o 
   2   9  11      164.07      155.88     12.23 o 
   3   9  11       17.22        0.56      4.29 o 
   4   9  11      839.24      819.95     32.28 o 
   5   9  11       86.49       83.12      7.53 o 
   6   9  11       36.50       39.15      6.75 o 
   7   9  11      694.50      685.66     22.56 o 
   8   9  11       29.37       29.37      8.31 o 
   9   9  11        6.77        1.83      7.45 o 
  10   9  11       84.27      112.29     12.31 o 
   0  10  11     2332.68     2324.21     66.00 o 
   1  10  11      404.86      385.87     13.85 o 
   2  10  11     1571.60     1419.51     28.89 o 
   3  10  11      362.59      336.12     12.70 o 
   4  10  11      293.83      283.74     14.17 o 
   5  10  11        0.28       -7.42      4.46 o 
   6  10  11      211.15      196.64     11.41 o 
   7  10  11      142.71      152.87     12.09 o 
   8  10  11       57.14       56.96      9.28 o 
   9  10  11        4.04        2.39      7.14 o 
  10  10  11       69.56       76.91     13.67 o 
   1  11  11      286.44      251.88     11.77 o 
   2  11  11      168.52      122.25      8.21 o 
   3  11  11      562.77      577.44     16.76 o 
   4  11  11        0.20        1.51      5.00 o 
   5  11  11     1238.15     1306.99     29.69 o 
   6  11  11       34.22       23.70      6.51 o 
   7  11  11      155.04      148.13     15.90 o 
   8  11  11      382.27      400.09     19.29 o 
   9  11  11       21.22       17.08     10.10 o 
  10  11  11       77.77       83.23     16.60 o 
   0  12  11      113.44      124.29     12.71 o 
   1  12  11       25.00       35.77      7.21 o 
   2  12  11       66.89       75.90      7.38 o 
   3  12  11       35.79       25.68      6.06 o 
   4  12  11      260.09      219.93     11.69 o 
   5  12  11      196.37      179.72     12.56 o 
   6  12  11       15.34        2.21      5.36 o 
   7  12  11       73.71       60.21      9.50 o 
   8  12  11       54.70       35.07      8.95 o 
   9  12  11       12.48        4.49      9.31 o 
   1  13  11        0.13       -4.25      5.68 o 
   2  13  11      266.40      238.60     11.60 o 
   3  13  11      462.50      450.56     15.62 o 
   4  13  11       78.82       86.83      8.42 o 
   5  13  11      680.62      737.78     20.87 o 
   6  13  11       17.87       16.71      6.32 o 
   7  13  11      193.86      205.81     12.73 o 
   8  13  11       47.46       51.83     11.65 o 
   9  13  11        6.50        3.53      9.80 o 
   0  14  11      262.97      228.34     26.84 o 
   1  14  11      533.03      544.14     19.05 o 
   2  14  11      459.41      428.99     20.23 o 
   3  14  11      300.05      296.62     18.29 o 
   4  14  11       93.49       89.92      8.94 o 
   5  14  11      394.02      396.85     15.68 o 
   6  14  11      398.16      428.69     16.94 o 
   7  14  11      369.16      362.33     19.22 o 
   8  14  11      110.96      147.40     16.36 o 
   1  15  11      127.08      122.52     10.76 o 
   2  15  11       38.19       51.78      8.49 o 
   3  15  11      165.64      166.27     12.47 o 
   4  15  11       32.89       33.95      7.30 o 
   5  15  11      104.83      125.63     10.30 o 
   6  15  11       69.98       73.95      9.29 o 
   7  15  11       54.28       69.00     11.03 o 
   8  15  11      131.90      164.54     17.04 o 
   0  16  11      337.96      301.13     32.39 o 
   1  16  11      594.65      686.02     26.58 o 
   2  16  11        8.85        0.31      6.96 o 
   3  16  11      106.69      102.54     10.71 o 
   4  16  11       12.34        5.90      6.49 o 
   5  16  11       62.11       61.81      8.68 o 
   6  16  11       91.41       83.98     11.10 o 
   7  16  11      192.73      197.85     15.45 o 
   1  17  11       10.02       -7.81      8.54 o 
   2  17  11       36.14       39.12      8.81 o 
   3  17  11      121.99      116.96     11.85 o 
   4  17  11      165.41      161.26     13.51 o 
   5  17  11       17.14       16.92      7.14 o 
   6  17  11       46.91       36.96      8.48 o 
   7  17  11      122.68      147.06     12.33 o 
   0  18  11       39.45       24.31     14.28 o 
   1  18  11      189.66      227.97     16.07 o 
   2  18  11      261.64      229.91     14.04 o 
   3  18  11      119.20      125.39     13.77 o 
   4  18  11       22.20        2.34      7.95 o 
   5  18  11       71.96       48.29     12.34 o 
   6  18  11       77.23       61.53      9.69 o 
   1  19  11       62.51       83.91     12.39 o 
   2  19  11       10.65        0.95      8.77 o 
   3  19  11        0.50        9.02      8.79 o 
   4  19  11       78.39       76.26     15.00 o 
   5  19  11        0.58       -3.40     10.38 o 
   0  20  11       19.46       30.59     14.67 o 
   1  20  11      173.66      177.04     15.56 o 
   2  20  11        3.91       -8.47     14.14 o 
   3  20  11       12.46        4.11      9.53 o 
   4  20  11      117.27      120.71     19.23 o 
   1  21  11      435.88      510.10     50.42 o 
   2  21  11       22.78       16.56     21.48 o 
   0   0  12    10298.25     9642.55    327.66 o 
   1   0  12        4.59        5.28      5.85 o 
   2   0  12      385.03      328.05     17.33 o 
   3   0  12     2252.13     2349.47     53.31 o 
   4   0  12      114.29      116.87     10.40 o 
   5   0  12      264.35      296.82     15.17 o 
   6   0  12     1650.25     1636.75     41.84 o 
   7   0  12     2091.57     2106.39     66.29 o 
   8   0  12       57.65       52.85     15.59 o 
   9   0  12      894.77      837.25     37.68 o 
  10   0  12      409.00      410.19     39.67 o 
  11   0  12      367.11      421.56     30.95 o 
   1   1  12     2062.94     2031.68     39.60 o 
   2   1  12     4512.85     4527.70     72.76 o 
   3   1  12        2.37        1.62      3.80 o 
   4   1  12      108.42      131.96      7.05 o 
   5   1  12        0.95       -2.38      3.56 o 
   6   1  12      114.14      113.60     14.72 o 
   7   1  12       43.33       37.20      6.53 o 
   8   1  12       44.13       29.06      7.70 o 
   9   1  12      250.58      247.66     16.87 o 
  10   1  12      279.03      277.70     17.14 o 
  11   1  12      320.66      379.55     43.58 o 
   0   2  12     1986.15     1779.24     50.12 o 
   1   2  12      283.96      314.64     10.22 o 
   2   2  12     2026.26     1903.69     34.01 o 
   3   2  12      293.07      323.10     19.79 o 
   4   2  12       49.97       43.26      5.33 o 
   5   2  12        1.21        1.94      4.69 o 
   6   2  12       87.00      108.56     11.22 o 
   7   2  12      122.33      109.94      9.61 o 
   8   2  12     1353.31     1372.71     40.48 o 
   9   2  12       59.67       57.17      9.99 o 
  10   2  12        3.59        7.22      8.15 o 
  11   2  12      331.77      340.45     34.89 o 
   1   3  12      176.21      152.66      7.41 o 
   2   3  12     2804.78     2588.92     49.28 o 
   3   3  12       62.83       59.87      5.58 o 
   4   3  12     1330.08     1231.00     28.52 o 
   5   3  12        8.77       16.87      5.75 o 
   6   3  12      981.63      901.89     25.45 o 
   7   3  12      227.25      214.57     17.32 o 
   8   3  12       16.25        5.00      6.36 o 
   9   3  12      219.98      208.09     17.44 o 
  10   3  12       82.06       87.20     15.18 o 
  11   3  12        3.89        2.75      8.94 o 
   0   4  12      532.02      499.44     16.19 o 
   1   4  12        0.00        0.77      2.99 o 
   2   4  12      567.32      563.75     17.69 o 
   3   4  12      162.21      175.52      8.28 o 
   4   4  12      575.65      612.37     16.05 o 
   5   4  12      915.22      855.67     23.21 o 
   6   4  12      115.80      100.41      9.24 o 
   7   4  12      356.98      320.27     16.37 o 
   8   4  12      290.48      304.62     15.82 o 
   9   4  12      186.45      167.46     12.82 o 
  10   4  12       66.79       78.49     18.95 o 
  11   4  12        9.30        4.75      9.13 o 
   1   5  12        5.68        8.74      2.99 o 
   2   5  12      672.29      645.42     17.05 o 
   3   5  12       70.07       80.26      6.58 o 
   4   5  12     2830.32     2728.99     48.20 o 
   5   5  12      989.85      930.43     30.67 o 
   6   5  12     3049.95     2919.51     59.00 o 
   7   5  12      778.05      801.90     23.95 o 
   8   5  12       25.00       16.93      7.03 o 
   9   5  12       80.21       85.31     10.11 o 
  10   5  12      440.99      453.54     24.59 o 
  11   5  12       16.39       11.13     11.37 o 
   0   6  12        7.51        9.22      4.79 o 
   1   6  12      867.74      860.25     17.90 o 
   2   6  12      108.70       97.29      7.67 o 
   3   6  12        0.49       -3.90      3.95 o 
   4   6  12       75.53       63.90      6.56 o 
   5   6  12     2011.56     1985.31     42.78 o 
   6   6  12       19.70       28.63      7.08 o 
   7   6  12     1941.00     1852.92     42.43 o 
   8   6  12      263.91      257.36     15.04 o 
   9   6  12       20.47       22.86      7.86 o 
  10   6  12       43.06       37.25      9.37 o 
  11   6  12       75.05       64.31     15.47 o 
   1   7  12       71.18       75.20      5.84 o 
   2   7  12      511.08      456.29     19.09 o 
   3   7  12      768.40      688.78     17.84 o 
   4   7  12     5204.91     4955.52     82.08 o 
   5   7  12      418.55      360.05     13.47 o 
   6   7  12      144.63      151.02     11.21 o 
   7   7  12       55.08       59.58     10.31 o 
   8   7  12        0.03      -11.70      5.85 o 
   9   7  12      205.25      165.20     13.30 o 
  10   7  12      156.96      182.09     14.35 o 
   0   8  12     3758.46     3258.35     70.19 o 
   1   8  12        4.24        1.81      4.33 o 
   2   8  12        9.53       -0.81      4.29 o 
   3   8  12      400.01      364.02     13.48 o 
   4   8  12      132.47      137.61      8.89 o 
   5   8  12      345.91      351.18     13.73 o 
   6   8  12      544.05      543.83     20.14 o 
   7   8  12      152.24      132.35     11.53 o 
   8   8  12      814.58      822.22     25.72 o 
   9   8  12      250.89      287.72     17.02 o 
  10   8  12       52.52       46.60      9.91 o 
   1   9  12      144.96      129.13      8.74 o 
   2   9  12      532.45      511.18     15.14 o 
   3   9  12      453.48      403.37     13.75 o 
   4   9  12      564.49      560.30     16.72 o 
   5   9  12       30.16       12.73      5.41 o 
   6   9  12       16.45        4.51      6.15 o 
   7   9  12       80.93       71.27      9.47 o 
   8   9  12      111.59      119.49     18.29 o 
   9   9  12      124.91      108.22     14.20 o 
  10   9  12        3.90       -4.09      7.57 o 
   0  10  12     4108.90     3710.82     99.20 o 
   1  10  12      561.80      515.27     16.56 o 
   2  10  12     2786.39     2669.23     47.90 o 
   3  10  12        2.26       -4.16      4.54 o 
   4  10  12        0.85        4.89      5.28 o 
   5  10  12        0.12       -9.08      4.54 o 
   6  10  12      995.01     1012.10     28.27 o 
   7  10  12        1.47       -0.83     10.08 o 
   8  10  12       13.05        0.29      8.43 o 
   9  10  12        0.18        0.47      7.61 o 
  10  10  12        0.46      -15.45     11.26 o 
   1  11  12        3.20        8.17      9.41 o 
   2  11  12      700.22      636.25     19.29 o 
   3  11  12      522.80      507.05     15.96 o 
   4  11  12     1144.25     1131.17     26.14 o 
   5  11  12        0.02       -5.52      5.13 o 
   6  11  12       36.27       23.32      6.84 o 
   7  11  12        4.54       -2.41     11.60 o 
   8  11  12      438.74      468.44     20.56 o 
   9  11  12       30.87       23.92      8.95 o 
   0  12  12       33.00       49.20     15.11 o 
   1  12  12       92.47       95.88     11.48 o 
   2  12  12      981.54      943.09     22.69 o 
   3  12  12       47.05       56.74      7.19 o 
   4  12  12       35.17       24.45      6.62 o 
   5  12  12       72.40       81.96      8.64 o 
   6  12  12       25.40       16.37      6.24 o 
   7  12  12       31.00       19.93      9.11 o 
   8  12  12       51.66       67.69     10.50 o 
   9  12  12       48.76       25.64     11.34 o 
   1  13  12       61.98       58.82      8.25 o 
   2  13  12      724.17      690.69     22.21 o 
   3  13  12        9.90        5.72      5.66 o 
   4  13  12      514.25      516.58     17.21 o 
   5  13  12      185.64      192.38     11.91 o 
   6  13  12      204.34      182.72     11.94 o 
   7  13  12        2.14       -5.14      7.57 o 
   8  13  12        0.02      -13.70      8.80 o 
   9  13  12        0.20       -9.60     12.14 o 
   0  14  12      167.68      144.10     22.27 o 
   1  14  12      264.22      260.00     17.67 o 
   2  14  12        5.91       -1.56      7.57 o 
   3  14  12        1.20        2.40      5.55 o 
   4  14  12      150.67      152.69     10.70 o 
   5  14  12      160.68      191.58     11.97 o 
   6  14  12        0.20       -7.08      6.10 o 
   7  14  12      117.74      126.56     12.46 o 
   8  14  12        3.77        2.80     10.03 o 
   1  15  12       26.22       19.00      9.09 o 
   2  15  12      261.15      263.47     18.20 o 
   3  15  12      414.09      420.25     21.57 o 
   4  15  12      227.07      230.33     13.16 o 
   5  15  12        2.30       -1.00      6.45 o 
   6  15  12      240.03      245.54     14.15 o 
   7  15  12       22.08        9.90     10.09 o 
   8  15  12      314.70      376.61     29.44 o 
   0  16  12       27.49       29.45     14.26 o 
   1  16  12        3.05      -15.39     11.30 o 
   2  16  12       20.57        4.52      7.50 o 
   3  16  12      199.98      208.85     14.52 o 
   4  16  12        0.00       -1.98      7.17 o 
   5  16  12      106.63       87.27      9.68 o 
   6  16  12      170.71      184.85     14.84 o 
   7  16  12       22.66       14.62     10.34 o 
   1  17  12       26.43       21.57      9.39 o 
   2  17  12       71.95       74.11     12.44 o 
   3  17  12       65.76       66.12     10.25 o 
   4  17  12      716.80      748.72     25.94 o 
   5  17  12       15.92       20.11      7.81 o 
   6  17  12       48.56       64.78     11.05 o 
   0  18  12       11.70       15.53     13.80 o 
   1  18  12        3.45       -0.76      9.01 o 
   2  18  12       62.63       55.61     12.38 o 
   3  18  12      117.20      117.94     12.73 o 
   4  18  12      139.72      150.39     13.77 o 
   5  18  12       22.77       11.41     19.57 o 
   1  19  12        1.42      -14.44      9.13 o 
   2  19  12       12.96        0.28      8.99 o 
   3  19  12      283.27      320.16     22.86 o 
   4  19  12      279.03      276.50     21.41 o 
   0  20  12        3.71      -10.86     12.89 o 
   1  20  12        0.30      -15.63      9.45 o 
   2  20  12      164.39      169.52     17.57 o 
   3  20  12       37.60       44.02     18.33 o 
   1   1  13      496.10      494.01     15.23 o 
   2   1  13      171.60      144.96      7.79 o 
   3   1  13      281.77      232.89      9.79 o 
   4   1  13     1693.58     1767.33     33.38 o 
   5   1  13     2121.41     2078.97     35.32 o 
   6   1  13       72.54       58.90      7.14 o 
   7   1  13        4.11       -2.58      5.37 o 
   8   1  13       46.75       40.84      8.28 o 
   9   1  13      152.65      152.70     12.99 o 
  10   1  13      192.99      233.06     18.62 o 
  11   1  13        4.64        3.21     13.03 o 
   0   2  13       37.24       26.20      7.07 o 
   1   2  13     1576.46     1475.34     27.83 o 
   2   2  13      170.62      181.42      8.54 o 
   3   2  13     2229.05     2179.10     41.84 o 
   4   2  13      362.74      378.63     14.16 o 
   5   2  13      287.12      255.51     12.84 o 
   6   2  13       14.94        7.21      5.76 o 
   7   2  13      424.56      442.14     29.64 o 
   8   2  13      805.62      784.75     28.67 o 
   9   2  13       53.15       31.50      9.47 o 
  10   2  13        0.07       -3.09      8.20 o 
  11   2  13       10.32       19.56     18.12 o 
   1   3  13      182.96      158.29      8.25 o 
   2   3  13      195.23      206.51     12.13 o 
   3   3  13        0.17        0.99      3.83 o 
   4   3  13       25.49       20.40      5.83 o 
   5   3  13       23.44       22.40      6.19 o 
   6   3  13       21.13       19.04      6.43 o 
   7   3  13     1369.13     1266.02     37.34 o 
   8   3  13      128.42      123.15     11.16 o 
   9   3  13      131.84      100.31     12.50 o 
  10   3  13       71.83       91.41     13.03 o 
  11   3  13      104.17      111.76     17.83 o 
   0   4  13       41.86       39.99      8.69 o 
   1   4  13     5456.22     5201.08     82.99 o 
   2   4  13       89.42       75.53      6.03 o 
   3   4  13     2089.93     2011.03     37.02 o 
   4   4  13        1.20       -1.45      5.04 o 
   5   4  13     1155.61     1113.61     28.10 o 
   6   4  13     1357.10     1298.61     32.19 o 
   7   4  13       66.20       65.56      8.78 o 
   8   4  13      175.03      216.79     14.09 o 
   9   4  13      129.37      140.51     14.64 o 
  10   4  13       24.30       14.59      9.50 o 
  11   4  13      123.27      140.79     19.45 o 
   1   5  13        7.45        1.28      3.68 o 
   2   5  13      173.02      158.10      9.91 o 
   3   5  13       35.73       45.27      5.87 o 
   4   5  13     1170.61     1127.82     27.74 o 
   5   5  13        4.39       -1.78      5.51 o 
   6   5  13        0.00       -7.79      6.03 o 
   7   5  13      219.83      211.17     13.36 o 
   8   5  13        5.58        4.59      9.74 o 
   9   5  13       67.23       73.85     10.14 o 
  10   5  13        0.01        1.78      8.54 o 
   0   6  13      463.44      470.82     16.52 o 
   1   6  13     2522.03     2427.35     42.31 o 
   2   6  13       10.36       14.00      5.26 o 
   3   6  13       23.78       20.88      5.17 o 
   4   6  13      341.89      291.60     12.22 o 
   5   6  13      292.83      237.39     13.30 o 
   6   6  13       90.45      101.51      9.78 o 
   7   6  13      300.60      279.67     15.43 o 
   8   6  13       93.76       82.80     10.13 o 
   9   6  13      757.81      927.97     39.23 o 
  10   6  13        5.01        3.37      7.85 o 
   1   7  13      274.48      269.36     11.93 o 
   2   7  13       38.46       53.19      6.66 o 
   3   7  13      232.03      222.29     10.60 o 
   4   7  13       24.57       16.25      5.52 o 
   5   7  13      121.25      101.81      9.50 o 
   6   7  13       10.73       11.03      6.28 o 
   7   7  13       20.00       17.05      7.21 o 
   8   7  13       68.87      109.66     11.36 o 
   9   7  13       33.25       31.52      8.84 o 
  10   7  13        2.06        1.11      7.62 o 
   0   8  13        4.17        2.97     10.57 o 
   1   8  13     1388.59     1386.03     30.97 o 
   2   8  13      100.29       72.23      7.88 o 
   3   8  13      326.08      299.91     12.17 o 
   4   8  13        4.34        6.19      5.27 o 
   5   8  13      199.69      170.25     11.69 o 
   6   8  13      294.65      294.31     15.54 o 
   7   8  13      881.60      923.32     27.53 o 
   8   8  13        5.25        7.06      7.22 o 
   9   8  13       36.57       24.22      8.56 o 
  10   8  13       97.60       89.57     13.49 o 
   1   9  13      916.75      854.60     22.65 o 
   2   9  13        0.12       -5.93      4.60 o 
   3   9  13      488.75      483.50     15.42 o 
   4   9  13      808.23      832.40     21.24 o 
   5   9  13      323.01      291.77     14.86 o 
   6   9  13      228.91      231.83     14.25 o 
   7   9  13      120.28      110.28     11.18 o 
   8   9  13      209.62      198.29     14.51 o 
   9   9  13        0.42       -5.70      7.57 o 
  10   9  13        6.66      -17.15      8.57 o 
   0  10  13      307.83      304.45     29.75 o 
   1  10  13       29.43       21.82      5.78 o 
   2  10  13       45.75       51.18      6.67 o 
   3  10  13        5.04        4.74      5.59 o 
   4  10  13       33.96       22.80      7.43 o 
   5  10  13        2.72       -5.52      5.51 o 
   6  10  13       30.35       11.51      6.89 o 
   7  10  13      308.57      298.90     16.80 o 
   8  10  13        9.85        5.79      9.60 o 
   9  10  13      166.46      171.61     14.65 o 
   1  11  13      135.16      156.97     12.07 o 
   2  11  13      470.56      488.38     22.61 o 
   3  11  13     1244.28     1203.45     27.13 o 
   4  11  13        9.75       17.32      6.13 o 
   5  11  13      307.95      316.02     14.10 o 
   6  11  13        0.44       -4.69      6.33 o 
   7  11  13       50.64       44.38      8.94 o 
   8  11  13       85.50       85.74     11.20 o 
   9  11  13      105.18      122.50     13.36 o 
   0  12  13      456.48      330.83     31.89 o 
   1  12  13      598.18      563.89     23.76 o 
   2  12  13       68.80       64.79      8.55 o 
   3  12  13      154.24      137.41      9.61 o 
   4  12  13      128.11      136.71     10.11 o 
   5  12  13        0.67       -5.86      5.39 o 
   6  12  13      233.06      211.30     16.25 o 
   7  12  13      100.56      120.96     12.23 o 
   8  12  13       87.67      103.22     11.86 o 
   9  12  13       21.64        8.11     30.71 o 
   1  13  13      558.66      556.53     39.23 o 
   2  13  13       17.59        3.69      6.68 o 
   3  13  13       39.68       59.00      7.64 o 
   4  13  13        9.84        3.74      5.86 o 
   5  13  13      589.33      603.95     19.56 o 
   6  13  13       32.18       32.41      8.79 o 
   7  13  13      129.07      119.84     15.84 o 
   8  13  13       63.74       54.05     10.63 o 
   0  14  13       22.94       33.57     16.85 o 
   1  14  13       12.53       21.63      9.53 o 
   2  14  13      566.70      568.29     20.64 o 
   3  14  13      750.77      783.54     24.95 o 
   4  14  13      206.00      218.42     12.61 o 
   5  14  13      202.94      238.81     13.54 o 
   6  14  13       54.63       79.72     10.57 o 
   7  14  13      118.30      155.56     13.80 o 
   8  14  13        1.93       -7.80     12.07 o 
   1  15  13      126.54      132.90     14.20 o 
   2  15  13       29.02       27.12     10.21 o 
   3  15  13     1173.84     1173.13     32.01 o 
   4  15  13       37.10       47.27      8.26 o 
   5  15  13      516.86      584.22     24.02 o 
   6  15  13       27.08       33.69      9.19 o 
   7  15  13       14.18       11.10     10.67 o 
   0  16  13       21.14       -7.82     12.63 o 
   1  16  13     1925.79     1952.41     53.32 o 
   2  16  13       23.13        7.14      9.97 o 
   3  16  13      330.26      362.80     18.44 o 
   4  16  13        0.01       -6.01      7.22 o 
   5  16  13       55.03       48.58      8.68 o 
   6  16  13      151.77      164.18     12.62 o 
   1  17  13      198.15      208.25     16.11 o 
   2  17  13       66.63       78.44     13.24 o 
   3  17  13      115.28      148.00     15.67 o 
   4  17  13        7.04        1.42      8.17 o 
   5  17  13       18.17       10.64      8.86 o 
   6  17  13       10.47       -0.50      8.83 o 
   0  18  13      122.06      140.46     33.48 o 
   1  18  13     1551.06     1675.08     43.53 o 
   2  18  13        5.03      -17.44      9.53 o 
   3  18  13       47.69       33.08     18.79 o 
   4  18  13        0.10       -6.82      8.38 o 
   5  18  13      371.56      397.11     25.03 o 
   1  19  13       48.81       51.55     11.80 o 
   2  19  13      203.02      223.53     19.10 o 
   3  19  13      402.92      424.95     32.21 o 
   0  20  13        3.08        1.82     16.28 o 
   1  20  13      100.76      109.12     18.25 o 
   0   0  14     2513.20     2468.60     95.93 o 
   1   0  14     2998.47     2821.17     75.88 o 
   2   0  14     2485.85     2443.26     67.49 o 
   3   0  14      653.36      607.17     25.23 o 
   4   0  14       18.61        5.18      5.87 o 
   5   0  14        4.71        2.35      5.97 o 
   6   0  14     2066.08     2084.72     65.92 o 
   7   0  14        4.31        5.42      8.59 o 
   8   0  14      242.84      244.72     25.31 o 
   9   0  14       10.46       24.20     11.26 o 
  10   0  14        3.52        7.38     11.21 o 
   1   1  14      109.75       95.00      8.48 o 
   2   1  14       46.38       47.77      6.31 o 
   3   1  14      732.20      693.42     17.23 o 
   4   1  14     1058.72     1063.73     23.24 o 
   5   1  14       17.91       18.04      6.15 o 
   6   1  14       36.21       23.97      6.92 o 
   7   1  14      219.53      206.76     15.60 o 
   8   1  14      233.98      222.86     17.25 o 
   9   1  14      133.73      118.32     13.79 o 
  10   1  14       13.61       18.49      9.76 o 
   0   2  14     3613.72     3389.16     88.98 o 
   1   2  14      339.24      345.10     13.34 o 
   2   2  14     2230.02     2209.89     39.51 o 
   3   2  14       88.59       68.93      6.32 o 
   4   2  14       46.05       24.24      5.48 o 
   5   2  14        5.24        0.02      5.04 o 
   6   2  14        4.58       -0.13      5.70 o 
   7   2  14       70.90       76.78     13.46 o 
   8   2  14      125.99      157.81     14.82 o 
   9   2  14      108.22      109.59     13.34 o 
  10   2  14       10.14       13.95      9.10 o 
   1   3  14        4.43        8.74      3.96 o 
   2   3  14      188.61      176.01      8.83 o 
   3   3  14      701.45      655.96     17.92 o 
   4   3  14     4582.23     4569.87     85.24 o 
   5   3  14       47.93       45.31      8.98 o 
   6   3  14       30.49       27.92      8.04 o 
   7   3  14       62.11       60.37      8.80 o 
   8   3  14      559.67      601.41     25.24 o 
   9   3  14        4.54        2.23      8.22 o 
  10   3  14       22.63       40.94     11.22 o 
   0   4  14      714.87      763.56     22.56 o 
   1   4  14      289.97      292.84     10.74 o 
   2   4  14      206.02      204.60      9.42 o 
   3   4  14      522.46      473.59     16.41 o 
   4   4  14      108.47       97.09      8.79 o 
   5   4  14      370.48      339.70     15.48 o 
   6   4  14     1021.01     1053.77     28.11 o 
   7   4  14        0.51       -7.76      6.23 o 
   8   4  14        0.58        4.55      7.19 o 
   9   4  14       17.00       31.35     10.30 o 
  10   4  14       15.04       19.96      9.86 o 
   1   5  14      485.94      496.72     13.95 o 
   2   5  14     4064.74     4037.79     75.50 o 
   3   5  14      197.86      166.96      9.21 o 
   4   5  14     1889.48     1897.75     41.38 o 
   5   5  14      305.70      263.72     14.15 o 
   6   5  14     1064.32     1088.58     29.31 o 
   7   5  14       77.59      114.44     11.18 o 
   8   5  14        3.00        1.17      6.73 o 
   9   5  14      300.36      316.87     17.92 o 
  10   5  14      468.67      540.80     27.26 o 
   0   6  14     1112.57     1134.60     37.53 o 
   1   6  14     1098.41     1012.46     21.92 o 
   2   6  14       73.74       57.64      7.04 o 
   3   6  14      202.58      162.65     10.43 o 
   4   6  14       69.60       74.11      8.36 o 
   5   6  14       64.99       61.57      8.08 o 
   6   6  14       17.76        5.62      6.39 o 
   7   6  14       84.09      106.59     10.72 o 
   8   6  14       67.68       60.85     12.96 o 
   9   6  14      162.45      169.36     13.93 o 
  10   6  14      143.76      135.16     20.83 o 
   1   7  14      922.81      876.86     23.16 o 
   2   7  14       43.24       38.15      6.46 o 
   3   7  14       59.14       45.74      6.44 o 
   4   7  14      889.50      908.27     24.96 o 
   5   7  14       34.20       34.15      7.46 o 
   6   7  14      480.57      493.03     18.64 o 
   7   7  14       82.84       74.12      9.69 o 
   8   7  14        1.12        6.80      7.19 o 
   9   7  14      124.96      126.63     13.01 o 
  10   7  14       15.96       21.96     10.94 o 
   0   8  14     1203.22     1083.50     36.67 o 
   1   8  14      362.69      262.96     13.30 o 
   2   8  14      472.07      461.99     16.52 o 
   3   8  14      752.79      754.70     19.74 o 
   4   8  14       60.65       69.30      8.67 o 
   5   8  14       50.19       43.02      7.88 o 
   6   8  14        0.18        1.70      6.33 o 
   7   8  14       75.17       60.39      9.45 o 
   8   8  14        6.70        4.89      7.85 o 
   9   8  14       24.20        9.43      8.24 o 
   1   9  14        9.89        7.46      5.40 o 
   2   9  14      724.46      717.46     18.95 o 
   3   9  14       22.42       14.83      5.63 o 
   4   9  14      415.29      362.62     14.34 o 
   5   9  14      225.11      217.62     13.65 o 
   6   9  14      276.49      305.42     20.09 o 
   7   9  14       28.82       18.48      7.80 o 
   8   9  14        5.87        0.56      7.46 o 
   9   9  14        9.78       16.97      8.90 o 
   0  10  14      567.20      598.68     40.73 o 
   1  10  14       94.32       90.38     13.37 o 
   2  10  14      394.40      376.02     13.84 o 
   3  10  14        3.00       12.26      5.71 o 
   4  10  14      526.46      526.33     17.07 o 
   5  10  14       74.85       90.63      9.96 o 
   6  10  14        0.20       -4.36      6.51 o 
   7  10  14      131.02      129.39     12.19 o 
   8  10  14       94.47       84.27     11.40 o 
   9  10  14        4.65       -2.87      8.50 o 
   1  11  14      130.89      157.25     16.81 o 
   2  11  14      114.66       94.44      8.34 o 
   3  11  14      134.52      131.68      9.65 o 
   4  11  14        3.88        4.49      8.05 o 
   5  11  14      306.23      266.70     15.32 o 
   6  11  14      303.65      276.68     16.09 o 
   7  11  14        0.22       -5.79      7.15 o 
   8  11  14       21.76       31.85      9.67 o 
   9  11  14      452.52      489.20     26.40 o 
   0  12  14     1618.49     1581.54     74.61 o 
   1  12  14        2.37        3.50      9.66 o 
   2  12  14       70.75       44.08      8.26 o 
   3  12  14      284.11      290.25     13.56 o 
   4  12  14        0.56        0.20      5.90 o 
   5  12  14       40.08       46.57      8.82 o 
   6  12  14        1.13       -6.92      6.78 o 
   7  12  14      145.45      157.42     13.98 o 
   8  12  14      677.08      745.52     26.44 o 
   1  13  14      427.79      418.92     33.01 o 
   2  13  14        4.02       15.41      9.13 o 
   3  13  14        7.66        6.00      6.92 o 
   4  13  14        0.58       -8.20      5.96 o 
   5  13  14       24.89       16.18      7.19 o 
   6  13  14      140.50      172.25     18.45 o 
   7  13  14      134.82      161.87     17.16 o 
   8  13  14       80.08       73.53     11.52 o 
   0  14  14     1068.43     1008.00     56.81 o 
   1  14  14      122.32      138.87     14.27 o 
   2  14  14      629.64      619.87     26.17 o 
   3  14  14       12.36       11.67      7.69 o 
   4  14  14       12.71       11.64      6.97 o 
   5  14  14        8.39       -6.40      8.19 o 
   6  14  14       97.58       85.04     11.33 o 
   7  14  14       17.74        8.41      8.77 o 
   1  15  14        4.11       -8.49     14.03 o 
   2  15  14      781.77      773.33     30.26 o 
   3  15  14        0.92       -3.60      9.18 o 
   4  15  14      774.49      812.71     27.22 o 
   5  15  14       57.96       63.99      9.30 o 
   6  15  14      378.48      397.78     41.21 o 
   7  15  14        5.00        5.99      8.98 o 
   0  16  14      114.00      137.86     19.26 o 
   1  16  14      266.60      234.77     18.81 o 
   2  16  14      160.89      138.30     15.49 o 
   3  16  14      114.57      139.37     15.46 o 
   4  16  14      175.70      206.77     15.40 o 
   5  16  14        9.29        1.21      8.52 o 
   6  16  14        7.83       11.42      9.11 o 
   1  17  14        9.41       12.91     10.11 o 
   2  17  14      272.24      307.29     21.45 o 
   3  17  14      258.43      270.71     20.13 o 
   4  17  14       56.00       43.89     10.38 o 
   5  17  14        1.10      -10.70      8.43 o 
   0  18  14      539.54      644.66     36.30 o 
   1  18  14       53.76       57.13     12.00 o 
   2  18  14        6.90      -16.72      9.59 o 
   3  18  14        4.11       -5.43     10.59 o 
   4  18  14       29.49       26.82     12.38 o 
   1  19  14       52.44       31.59     12.75 o 
   2  19  14        3.37       -1.26     11.73 o 
   1   1  15      475.45      508.90     16.44 o 
   2   1  15      392.58      417.36     15.02 o 
   3   1  15      293.65      280.85     21.61 o 
   4   1  15      680.70      696.59     20.64 o 
   5   1  15      273.77      290.43     14.45 o 
   6   1  15      598.08      647.35     25.76 o 
   7   1  15      442.04      499.73     38.96 o 
   8   1  15       33.68       26.32      9.15 o 
   9   1  15        2.63       -3.83      8.24 o 
  10   1  15      138.79      123.76     15.37 o 
   0   2  15      533.06      564.17     42.12 o 
   1   2  15       74.38       79.10      7.54 o 
   2   2  15      301.72      255.66     12.14 o 
   3   2  15      241.02      249.31     10.93 o 
   4   2  15     1308.96     1225.86     30.02 o 
   5   2  15        2.17       -6.09      5.35 o 
   6   2  15       61.29       61.43      8.62 o 
   7   2  15      330.76      363.45     27.66 o 
   8   2  15      229.14      263.78     18.98 o 
   9   2  15      503.10      577.86     26.51 o 
  10   2  15      112.79      125.70     20.34 o 
   1   3  15     1245.68     1265.09     29.06 o 
   2   3  15      336.16      314.05     11.61 o 
   3   3  15      566.40      535.31     17.67 o 
   4   3  15      216.27      188.83     11.71 o 
   5   3  15      417.64      415.67     16.74 o 
   6   3  15       39.42       32.16      7.55 o 
   7   3  15        0.05       -6.58      6.31 o 
   8   3  15        1.87       -6.14      7.51 o 
   9   3  15       11.48      -10.63      7.75 o 
  10   3  15       61.79       71.30     15.96 o 
   0   4  15      512.19      440.61     37.90 o 
   1   4  15     2469.43     2429.14     43.09 o 
   2   4  15      135.64      159.74      9.73 o 
   3   4  15       34.54       31.62      6.28 o 
   4   4  15       31.18       35.03      6.85 o 
   5   4  15      442.25      427.20     21.30 o 
   6   4  15      116.85      109.23     10.36 o 
   7   4  15      588.11      668.81     22.66 o 
   8   4  15        7.17       14.19      8.47 o 
   9   4  15      611.01      706.88     39.08 o 
  10   4  15       57.40       53.18     14.34 o 
   1   5  15      328.14      287.21     12.31 o 
   2   5  15       59.65       65.06      7.65 o 
   3   5  15      204.42      208.50     11.99 o 
   4   5  15      585.23      586.44     19.59 o 
   5   5  15        6.05        1.88      5.83 o 
   6   5  15       18.87       18.96      7.36 o 
   7   5  15      365.19      345.01     17.62 o 
   8   5  15       20.95       16.67      8.10 o 
   9   5  15       47.68       37.13     11.23 o 
  10   5  15       94.70      120.37     20.67 o 
   0   6  15     3368.74     3240.26     87.14 o 
   1   6  15     1780.92     1907.50     41.62 o 
   2   6  15        1.55        6.48      5.43 o 
   3   6  15      569.80      589.15     19.26 o 
   4   6  15       50.67       43.66      7.63 o 
   5   6  15      594.06      628.01     21.34 o 
   6   6  15      225.32      238.97     14.65 o 
   7   6  15      392.69      407.43     18.46 o 
   8   6  15       43.98       43.62      9.09 o 
   9   6  15      832.89      922.47     29.69 o 
   1   7  15      325.56      305.18     13.36 o 
   2   7  15      166.36      151.03     10.30 o 
   3   7  15      527.86      497.01     16.00 o 
   4   7  15       80.30       72.03     11.84 o 
   5   7  15       17.48        8.54      6.75 o 
   6   7  15       58.58       57.07      8.98 o 
   7   7  15       99.02       77.25     14.10 o 
   8   7  15        8.93       10.93      7.96 o 
   9   7  15       94.65      119.17     12.95 o 
   0   8  15      496.57      438.94     35.60 o 
   1   8  15      728.02      810.66     26.05 o 
   2   8  15       15.16       11.11      5.88 o 
   3   8  15      975.40      942.44     23.06 o 
   4   8  15        1.58        8.44      6.05 o 
   5   8  15      143.51      140.79     13.68 o 
   6   8  15      350.29      360.49     18.16 o 
   7   8  15      318.98      343.16     26.63 o 
   8   8  15        0.89       -7.58      7.07 o 
   9   8  15      355.96      354.75     20.08 o 
   1   9  15       40.06       49.88      8.87 o 
   2   9  15       58.73       52.57      6.94 o 
   3   9  15      287.08      318.16     13.52 o 
   4   9  15       49.45       55.66      8.37 o 
   5   9  15      594.58      596.97     21.37 o 
   6   9  15       38.62       52.29      9.41 o 
   7   9  15      136.65      134.00     12.61 o 
   8   9  15        8.50        7.37      7.86 o 
   9   9  15      126.91      137.70     15.67 o 
   0  10  15      177.99      130.40     22.03 o 
   1  10  15      236.70      258.06     26.08 o 
   2  10  15       45.72       37.30      6.56 o 
   3  10  15       80.35       55.10      7.49 o 
   4  10  15        4.23        7.98      6.86 o 
   5  10  15       19.92       13.77      7.64 o 
   6  10  15      137.14      125.59     14.17 o 
   7  10  15       63.06       56.66     10.12 o 
   8  10  15        5.93       -8.78      7.35 o 
   1  11  15      214.29      226.93     19.66 o 
   2  11  15        0.87       -3.34      7.65 o 
   3  11  15      888.54      844.99     22.40 o 
   4  11  15      182.10      194.34     13.59 o 
   5  11  15      725.92      760.51     24.71 o 
   6  11  15       26.22       10.16      8.11 o 
   7  11  15       31.76       15.69      8.60 o 
   8  11  15      105.77       94.41     12.51 o 
   0  12  15      160.90      163.65     25.06 o 
   1  12  15      130.32      150.26     17.23 o 
   2  12  15        1.29      -10.62      7.92 o 
   3  12  15      183.73      187.25     11.63 o 
   4  12  15       23.76       23.46      7.30 o 
   5  12  15        1.52       -4.20      7.05 o 
   6  12  15        9.74        2.27      8.06 o 
   7  12  15       82.94       55.05     10.61 o 
   8  12  15       84.32      126.06     17.12 o 
   1  13  15      712.36      755.93     28.49 o 
   2  13  15       86.27       90.78     12.63 o 
   3  13  15     1250.70     1265.53     39.33 o 
   4  13  15       12.53        7.72      6.71 o 
   5  13  15      459.41      460.56     20.25 o 
   6  13  15        6.50        8.48      8.33 o 
   7  13  15       52.34       62.43     13.56 o 
   0  14  15      125.33      114.75     22.94 o 
   1  14  15     2595.74     2540.32     64.91 o 
   2  14  15     1228.85     1270.68     39.88 o 
   3  14  15        1.92        5.15      9.16 o 
   4  14  15        0.08       -8.37      7.57 o 
   5  14  15      208.90      208.17     14.96 o 
   6  14  15      242.44      279.51     17.63 o 
   7  14  15      770.21      893.84     29.97 o 
   1  15  15      122.97       95.48     14.09 o 
   2  15  15       18.17        8.00     10.25 o 
   3  15  15      170.64      153.46     16.29 o 
   4  15  15        7.37       -5.84     12.92 o 
   5  15  15        0.47       -6.47      7.97 o 
   6  15  15      116.00      133.12     13.39 o 
   0  16  15       22.15       -3.37     11.92 o 
   1  16  15     1092.67     1011.75     53.30 o 
   2  16  15       19.97       33.49     12.21 o 
   3  16  15      183.50      159.68     16.86 o 
   4  16  15       94.07      112.22     14.86 o 
   5  16  15       14.59       17.01     11.03 o 
   1  17  15       10.97       -4.10      9.77 o 
   2  17  15      170.86      155.86     17.37 o 
   3  17  15      197.70      192.20     18.32 o 
   4  17  15       26.92       19.35     11.19 o 
   0  18  15      201.98      249.31     25.81 o 
   1  18  15       70.15       70.79     12.70 o 
   2  18  15       10.99        3.25     11.09 o 
   3  18  15       37.46       26.32     12.38 o 
   0   0  16       21.08       22.21     11.49 o 
   1   0  16      214.89      226.14     17.68 o 
   2   0  16      256.66      263.53     18.06 o 
   3   0  16       85.04       74.13     11.45 o 
   4   0  16       51.00       73.69     12.11 o 
   5   0  16      442.61      462.93     36.63 o 
   6   0  16      103.70      101.58     21.12 o 
   7   0  16        0.20       -9.67     11.02 o 
   8   0  16      687.93      724.00     50.21 o 
   9   0  16      124.69      126.46     26.46 o 
  10   0  16       76.06       78.90     22.92 o 
   1   1  16       75.29       78.53      7.69 o 
   2   1  16       13.88       13.64      5.69 o 
   3   1  16        0.16        4.95      5.32 o 
   4   1  16       26.70       23.27      6.42 o 
   5   1  16       33.64       25.12      7.03 o 
   6   1  16      660.62      672.88     25.97 o 
   7   1  16        0.15       -4.37      6.68 o 
   8   1  16       38.97       31.30     10.37 o 
   9   1  16       39.19       39.59     11.08 o 
  10   1  16       26.13       22.16     12.87 o 
   0   2  16       59.32       69.16     10.71 o 
   1   2  16      237.28      234.02     12.06 o 
   2   2  16       35.56       23.55      5.92 o 
   3   2  16      622.23      609.11     16.83 o 
   4   2  16        1.17       20.16      6.36 o 
   5   2  16       71.74       64.98      8.62 o 
   6   2  16      164.64      158.56     12.39 o 
   7   2  16      419.92      470.03     22.57 o 
   8   2  16       44.80       58.85     11.26 o 
   9   2  16        2.43       12.82      9.22 o 
  10   2  16      185.23      195.09     36.15 o 
   1   3  16      160.09      168.33     11.38 o 
   2   3  16        9.04        4.41      4.59 o 
   3   3  16      107.46       90.06      8.84 o 
   4   3  16      251.71      226.50     12.93 o 
   5   3  16       10.41       10.24      6.21 o 
   6   3  16      973.42     1003.67     28.24 o 
   7   3  16       86.16       87.47     12.06 o 
   8   3  16      223.43      229.63     18.37 o 
   9   3  16       56.28       55.45     11.69 o 
   0   4  16     6827.99     6993.92    174.52 o 
   1   4  16      170.87      194.74     11.15 o 
   2   4  16        0.15       -2.68      5.15 o 
   3   4  16      119.27      125.84      9.83 o 
   4   4  16        5.63       -4.12      6.15 o 
   5   4  16       47.95       41.28      8.46 o 
   6   4  16      335.58      307.33     16.37 o 
   7   4  16       16.37       19.48      7.70 o 
   8   4  16      383.87      382.55     23.04 o 
   9   4  16       57.75       81.90     20.84 o 
   1   5  16       46.65       35.84      6.63 o 
   2   5  16     1267.80     1265.46     30.49 o 
   3   5  16      401.81      391.05     15.90 o 
   4   5  16     1442.08     1463.16     35.00 o 
   5   5  16        0.80       -4.10      5.85 o 
   6   5  16      491.75      547.19     20.39 o 
   7   5  16      110.46       94.47     10.86 o 
   8   5  16        1.71      -11.85      7.13 o 
   9   5  16      421.81      430.80     25.56 o 
   0   6  16        1.14       -1.08      7.28 o 
   1   6  16       96.72      110.95     10.89 o 
   2   6  16     1244.09     1185.71     33.70 o 
   3   6  16       63.06       69.39      8.93 o 
   4   6  16       45.65       47.85      7.83 o 
   5   6  16        0.90        3.85      6.61 o 
   6   6  16        7.90       -5.28      6.49 o 
   7   6  16        0.01        1.50      6.83 o 
   8   6  16       13.83        2.39     11.46 o 
   9   6  16      316.15      366.74     24.15 o 
   1   7  16       11.55        9.90      8.46 o 
   2   7  16      882.86      862.85     23.82 o 
   3   7  16       24.97       25.36      6.93 o 
   4   7  16     1447.54     1559.56     37.16 o 
   5   7  16      798.54      795.92     25.41 o 
   6   7  16      765.79      813.44     32.05 o 
   7   7  16      372.06      386.83     19.55 o 
   8   7  16      188.81      199.47     15.23 o 
   9   7  16        9.18        3.64      8.64 o 
   0   8  16        0.71        2.42     13.63 o 
   1   8  16       42.18       42.90      8.63 o 
   2   8  16       34.35       24.17      7.80 o 
   3   8  16      279.53      272.67     14.82 o 
   4   8  16      205.37      201.84     13.18 o 
   5   8  16       20.02       15.18      7.29 o 
   6   8  16      230.16      229.73     15.06 o 
   7   8  16       54.02       33.01      9.06 o 
   8   8  16      447.69      434.42     21.14 o 
   9   8  16        4.03       11.86     10.15 o 
   1   9  16       16.81       22.83     14.56 o 
   2   9  16      582.49      517.87     18.83 o 
   3   9  16        2.72       -4.97      6.05 o 
   4   9  16     1795.20     1898.65     43.36 o 
   5   9  16      157.01      173.56     13.12 o 
   6   9  16      537.14      542.64     21.45 o 
   7   9  16       11.20        3.53      8.82 o 
   8   9  16      312.44      332.63     19.38 o 
   0  10  16      943.91     1055.13     57.55 o 
   1  10  16       45.20       60.42     12.46 o 
   2  10  16      533.86      607.29     20.58 o 
   3  10  16       39.15       28.75      7.01 o 
   4  10  16       29.42       45.78      8.46 o 
   5  10  16        3.74        0.49      7.34 o 
   6  10  16     1200.08     1301.41     40.29 o 
   7  10  16        0.69       -5.74      7.47 o 
   8  10  16      766.43      857.82     29.16 o 
   1  11  16       40.22       25.94     11.79 o 
   2  11  16       10.86        3.71      9.98 o 
   3  11  16       12.02        0.67      7.09 o 
   4  11  16      124.46      142.54     11.98 o 
   5  11  16       66.23       66.14      9.86 o 
   6  11  16        2.06        7.45     11.13 o 
   7  11  16       26.31       30.27      9.66 o 
   8  11  16       15.99       26.76     11.42 o 
   0  12  16      321.46      348.04     35.90 o 
   1  12  16      156.71      148.33     18.19 o 
   2  12  16     1176.28     1189.47     37.37 o 
   3  12  16       22.31       25.06     11.32 o 
   4  12  16        6.74       -6.25      6.79 o 
   5  12  16      152.61      153.13     15.38 o 
   6  12  16      846.61      898.19     29.03 o 
   7  12  16      116.29      126.60     13.26 o 
   1  13  16        9.12        7.02      9.38 o 
   2  13  16      121.65      116.35     14.22 o 
   3  13  16      234.99      229.55     17.94 o 
   4  13  16      791.33      875.38     26.98 o 
   5  13  16        0.48       -5.94      8.73 o 
   6  13  16      133.80      142.75     19.59 o 
   7  13  16      239.49      279.46     18.33 o 
   0  14  16      523.46      587.95     44.18 o 
   1  14  16       72.37       49.11     12.13 o 
   2  14  16      507.74      484.18     27.75 o 
   3  14  16       10.92        1.27      9.61 o 
   4  14  16       28.63        4.25     13.13 o 
   5  14  16       20.47        9.04      8.51 o 
   6  14  16       39.30       46.04     10.77 o 
   1  15  16       27.62       28.77     11.92 o 
   2  15  16      727.58      731.16     30.60 o 
   3  15  16        1.39       -3.45     18.56 o 
   4  15  16     1213.81     1311.19     58.13 o 
   5  15  16       13.11       11.69     10.55 o 
   0  16  16      204.05      211.44     34.68 o 
   1  16  16      316.25      340.56     27.26 o 
   2  16  16      142.05      142.84     16.58 o 
   3  16  16        4.84        0.50     10.34 o 
   4  16  16      175.26      195.49     18.20 o 
   1  17  16       49.75       27.49     18.67 o 
   2  17  16        1.88       -0.40     11.40 o 
   3  17  16       28.20        2.62     10.80 o 
   0  18  16      255.52      308.16     38.09 o 
   1  18  16       34.69        0.83     20.81 o 
   1   1  17     1042.95     1036.02     26.58 o 
   2   1  17      194.40      192.14     11.55 o 
   3   1  17     1592.68     1602.16     35.88 o 
   4   1  17      816.28      822.36     27.38 o 
   5   1  17      336.85      339.82     18.80 o 
   6   1  17      298.13      250.32     21.86 o 
   7   1  17       45.11       51.15     12.18 o 
   8   1  17        6.88       -5.65      9.61 o 
   9   1  17       18.51       31.27     13.14 o 
   0   2  17      199.15      171.08     15.30 o 
   1   2  17     1770.64     1858.04     52.59 o 
   2   2  17        5.99        6.28      5.36 o 
   3   2  17        0.95      -12.56      6.28 o 
   4   2  17       18.96       14.33      6.57 o 
   5   2  17       10.09        0.88      8.32 o 
   6   2  17      957.15      941.24     32.39 o 
   7   2  17        4.44       13.05      9.22 o 
   8   2  17       34.18       31.78     10.32 o 
   9   2  17      143.30      131.34     19.99 o 
   1   3  17       66.86       66.35      7.92 o 
   2   3  17       83.78       75.18      9.67 o 
   3   3  17      463.34      442.53     17.04 o 
   4   3  17      307.55      317.96     15.51 o 
   5   3  17      692.93      733.95     23.34 o 
   6   3  17        1.35       -4.35      6.62 o 
   7   3  17       13.99       18.94      9.17 o 
   8   3  17      286.04      298.17     22.68 o 
   9   3  17      126.13      113.67     15.10 o 
   0   4  17     1472.97     1435.57     46.33 o 
   1   4  17      569.13      594.48     21.73 o 
   2   4  17       88.17       81.03      8.52 o 
   3   4  17      148.28      149.91     11.05 o 
   4   4  17      629.79      633.14     22.70 o 
   5   4  17       91.13      103.51     10.49 o 
   6   4  17        6.77       13.95      7.09 o 
   7   4  17      870.41      912.92     28.07 o 
   8   4  17      456.90      472.30     29.55 o 
   9   4  17      358.46      426.64     25.83 o 
   1   5  17      197.73      170.00     14.13 o 
   2   5  17       73.43       94.76      9.98 o 
   3   5  17      259.82      284.68     17.71 o 
   4   5  17      264.75      285.09     15.11 o 
   5   5  17      134.60      113.17     10.88 o 
   6   5  17       78.76       66.89      9.69 o 
   7   5  17       19.67       17.45      8.17 o 
   8   5  17       79.77       83.45     18.00 o 
   9   5  17       51.64       73.29     15.80 o 
   0   6  17        0.08        6.32      8.01 o 
   1   6  17     1394.27     1327.60     48.84 o 
   2   6  17        8.07       14.17      7.49 o 
   3   6  17     1057.42     1015.56     27.42 o 
   4   6  17        2.41       -4.50      6.30 o 
   5   6  17      277.81      270.16     15.61 o 
   6   6  17        3.93        3.41      7.33 o 
   7   6  17      706.21      807.74     26.60 o 
   8   6  17       25.15        5.76      8.28 o 
   1   7  17       38.49       10.37      8.60 o 
   2   7  17       84.61       85.44     10.72 o 
   3   7  17       11.05        4.63      6.15 o 
   4   7  17       99.21       82.82     11.81 o 
   5   7  17       65.27       50.53      9.01 o 
   6   7  17       37.39       50.69      9.42 o 
   7   7  17      442.72      473.71     20.90 o 
   8   7  17       14.12       14.89      9.20 o 
   0   8  17        2.75       -0.43     14.41 o 
   1   8  17     1412.44     1345.97     47.66 o 
   2   8  17       38.41       35.05      8.87 o 
   3   8  17       72.30       48.92      8.31 o 
   4   8  17       33.05       29.80      7.78 o 
   5   8  17      516.57      592.80     22.12 o 
   6   8  17        4.78       -6.77      7.22 o 
   7   8  17     1000.74     1123.45     32.81 o 
   8   8  17        3.59       -0.19      8.60 o 
   1   9  17      163.10      168.06     18.32 o 
   2   9  17      135.55      157.40     12.07 o 
   3   9  17      442.01      492.89     21.97 o 
   4   9  17        3.14        0.98      6.62 o 
   5   9  17      763.74      867.75     26.77 o 
   6   9  17       43.29       31.80      9.11 o 
   7   9  17        6.33        4.28      8.10 o 
   8   9  17       42.16       40.12     12.04 o 
   0  10  17        6.99        4.14     14.57 o 
   1  10  17        7.72       -9.67     13.09 o 
   2  10  17        6.02      -15.73      7.86 o 
   3  10  17       50.50       63.51     11.17 o 
   4  10  17       46.88       42.05     10.55 o 
   5  10  17      160.62      163.81     13.25 o 
   6  10  17      201.32      206.21     15.26 o 
   7  10  17        0.89       -6.83      8.36 o 
   1  11  17       70.55       53.53     13.26 o 
   2  11  17       10.32       -9.89      8.63 o 
   3  11  17      904.02      987.30     32.87 o 
   4  11  17       25.07       27.72      8.45 o 
   5  11  17      188.86      187.14     14.44 o 
   6  11  17       26.48       16.33      8.79 o 
   7  11  17      163.44      201.20     15.94 o 
   0  12  17       67.92       58.92     19.48 o 
   1  12  17       27.57       32.95     12.01 o 
   2  12  17       19.44        2.95      9.31 o 
   3  12  17       79.15       78.10     15.36 o 
   4  12  17        0.04      -10.01     16.93 o 
   5  12  17      512.96      534.64     22.19 o 
   6  12  17      236.87      220.30     19.28 o 
   1  13  17        8.30       -1.46      9.58 o 
   2  13  17        1.69       -7.82      8.94 o 
   3  13  17       80.10       74.23     16.02 o 
   4  13  17       22.86       -3.03     11.93 o 
   5  13  17      306.33      376.34     19.87 o 
   6  13  17        9.85       21.98      9.65 o 
   0  14  17      318.35      266.94     34.70 o 
   1  14  17      573.60      607.86     27.26 o 
   2  14  17        1.79       -7.07      9.27 o 
   3  14  17        1.55        0.88     10.36 o 
   4  14  17       36.79       51.24     15.75 o 
   5  14  17        6.12       -4.40     14.33 o 
   1  15  17        0.52      -17.20     16.53 o 
   2  15  17      242.63      241.59     19.74 o 
   3  15  17       10.95       -8.75     14.78 o 
   4  15  17        4.45       -9.81     14.37 o 
   0  16  17     1297.96     1352.59     86.25 o 
   1  16  17       11.21        3.87     11.21 o 
   2  16  17      154.62      142.02     16.95 o 
   3  16  17       77.13       74.76     14.43 o 
   1  17  17       40.90       50.85     13.75 o 
   0   0  18     2978.38     2944.04    116.44 o 
   1   0  18       95.96       94.07     13.06 o 
   2   0  18      702.78      716.74     30.16 o 
   3   0  18      191.42      143.46     15.45 o 
   4   0  18      354.79      357.04     22.05 o 
   5   0  18       36.67       28.81     15.78 o 
   6   0  18        1.87       -0.34     13.52 o 
   7   0  18        8.85        2.99     15.51 o 
   8   0  18       45.21       25.04     17.73 o 
   9   0  18        8.38        2.98     17.31 o 
   1   1  18       34.78       34.19      9.96 o 
   2   1  18       29.36       19.67      6.71 o 
   3   1  18       48.45       48.42      9.39 o 
   4   1  18     1075.03     1020.29     31.87 o 
   5   1  18        5.82       -4.53      9.52 o 
   6   1  18        5.10        2.02      9.26 o 
   7   1  18        1.83        0.46      9.22 o 
   8   1  18       19.41        9.99     10.60 o 
   9   1  18        1.77       -6.28     10.02 o 
   0   2  18      613.69      592.09     39.60 o 
   1   2  18      106.27       87.57      9.23 o 
   2   2  18      785.76      810.05     23.12 o 
   3   2  18        0.59       -6.51      7.05 o 
   4   2  18        4.58       -4.49      7.14 o 
   5   2  18        8.47        4.01      7.34 o 
   6   2  18        2.45       -3.68      7.54 o 
   7   2  18       99.80       83.81     12.77 o 
   8   2  18       80.21       85.78     13.65 o 
   1   3  18      278.91      268.00     13.63 o 
   2   3  18        0.71      -12.59      6.29 o 
   3   3  18        9.32        6.33      7.09 o 
   4   3  18     1078.33     1164.00     30.56 o 
   5   3  18      187.64      186.80     13.17 o 
   6   3  18       46.49       46.48      8.93 o 
   7   3  18        0.43      -14.40      7.39 o 
   8   3  18      157.59      197.72     18.35 o 
   0   4  18        8.47       -2.34      8.11 o 
   1   4  18      171.68      167.98     11.32 o 
   2   4  18      109.44       98.21     11.22 o 
   3   4  18      145.20      145.43     11.27 o 
   4   4  18        3.14       -6.05      6.23 o 
   5   4  18      171.17      149.35     12.28 o 
   6   4  18       34.29       19.06      7.96 o 
   7   4  18       32.73       44.10     11.34 o 
   8   4  18      128.81      146.54     16.24 o 
   1   5  18      332.05      293.96     24.14 o 
   2   5  18      103.62       99.95     11.41 o 
   3   5  18       12.67        2.48      6.39 o 
   4   5  18      953.67     1035.49     28.85 o 
   5   5  18        2.59       -5.76      9.55 o 
   6   5  18      468.87      506.02     20.60 o 
   7   5  18       82.94       95.88     12.46 o 
   8   5  18      194.29      194.98     17.73 o 
   0   6  18       12.72        9.10     14.63 o 
   1   6  18      258.35      237.86     35.74 o 
   2   6  18      241.36      237.83     16.38 o 
   3   6  18        4.87        1.43      6.20 o 
   4   6  18        0.24       -1.46      6.65 o 
   5   6  18       81.90       68.37     13.16 o 
   6   6  18        0.85       -9.75      7.32 o 
   7   6  18      206.48      206.76     15.34 o 
   8   6  18        2.73        8.24     10.31 o 
   1   7  18      558.52      550.72     23.23 o 
   2   7  18      785.38      812.12     31.91 o 
   3   7  18       48.31       43.60      9.75 o 
   4   7  18       37.74       38.81      8.43 o 
   5   7  18       66.68       55.43      9.49 o 
   6   7  18      340.56      360.65     23.29 o 
   7   7  18       15.49        5.30      8.08 o 
   8   7  18      402.20      450.54     22.19 o 
   0   8  18      366.93      348.84     36.30 o 
   1   8  18        7.94        9.21     10.10 o 
   2   8  18      179.48      178.27     14.68 o 
   3   8  18      235.08      200.30     15.96 o 
   4   8  18       33.38       38.13      8.61 o 
   5   8  18       45.70       42.32      9.35 o 
   6   8  18       20.21       23.82      9.48 o 
   7   8  18       25.35       10.88      8.84 o 
   1   9  18       23.77       10.53     10.80 o 
   2   9  18       63.29       76.81     14.45 o 
   3   9  18       13.12       18.56      8.91 o 
   4   9  18      352.10      354.41     22.59 o 
   5   9  18       30.46       60.89     10.09 o 
   6   9  18       23.18       30.87     10.37 o 
   7   9  18       28.12       27.13     11.01 o 
   0  10  18      873.35      819.79     52.96 o 
   1  10  18       59.84       51.94     13.52 o 
   2  10  18        8.79      -12.79     14.64 o 
   3  10  18       71.50       75.58     11.88 o 
   4  10  18      236.40      214.65     17.44 o 
   5  10  18      171.16      228.65     15.75 o 
   6  10  18      239.99      266.60     17.18 o 
   7  10  18       85.98       83.77     14.13 o 
   1  11  18       47.15       41.17     13.32 o 
   2  11  18      178.92      170.08     19.62 o 
   3  11  18       22.16       20.62     13.05 o 
   4  11  18      214.98      250.44     18.69 o 
   5  11  18        0.01       -1.35      7.96 o 
   6  11  18       85.13       71.81     11.42 o 
   0  12  18      410.71      478.27     40.52 o 
   1  12  18        0.37      -13.38      9.76 o 
   2  12  18      282.49      274.14     23.76 o 
   3  12  18        9.80       -3.81     11.17 o 
   4  12  18       22.40       25.44     13.56 o 
   5  12  18      193.69      241.55     19.19 o 
   6  12  18       49.55       36.93     10.19 o 
   1  13  18        1.25       -0.30     12.40 o 
   2  13  18        0.06        3.01     10.26 o 
   3  13  18      169.34      228.10     49.88 o 
   4  13  18       45.70       60.39     19.31 o 
   5  13  18       75.16       85.12     13.75 o 
   0  14  18     1544.79     1619.97     83.39 o 
   1  14  18       29.33       23.14     12.10 o 
   2  14  18      157.99      131.23     16.07 o 
   3  14  18       40.73        7.06     13.10 o 
   4  14  18        0.39       -2.25     22.43 o 
   1  15  18      113.12      148.34     26.38 o 
   2  15  18      310.39      356.55     23.65 o 
   3  15  18        6.42        5.80     15.35 o 
   0  16  18      254.93      212.46     24.76 o 
   1  16  18      205.46      208.69     19.40 o 
   1   1  19      997.07     1018.42     27.31 o 
   2   1  19      327.82      330.51     15.72 o 
   3   1  19      827.33      787.38     27.18 o 
   4   1  19      417.84      401.49     20.79 o 
   5   1  19      563.15      587.51     31.11 o 
   6   1  19       83.16       76.51     21.52 o 
   7   1  19        8.11       -1.09      9.95 o 
   8   1  19      130.36       85.25     16.29 o 
   0   2  19        0.10        0.60     14.80 o 
   1   2  19     1411.87     1406.94     33.65 o 
   2   2  19        1.10       -5.20      7.61 o 
   3   2  19       82.46       57.06     10.18 o 
   4   2  19        0.04       -9.00      7.51 o 
   5   2  19       86.84       75.59     13.79 o 
   6   2  19       95.25       99.07     16.25 o 
   7   2  19       17.92       18.67     11.52 o 
   8   2  19        6.98        1.66     10.70 o 
   1   3  19       11.29        2.87      6.45 o 
   2   3  19       44.55       52.03      9.64 o 
   3   3  19      352.30      316.66     18.93 o 
   4   3  19      611.07      645.31     31.11 o 
   5   3  19      269.88      302.50     19.21 o 
   6   3  19       59.85       56.71     11.50 o 
   7   3  19        6.07       -5.10      8.20 o 
   8   3  19      206.01      210.57     18.98 o 
   0   4  19     1145.93     1160.84     41.93 o 
   1   4  19     1465.64     1525.71     41.79 o 
   2   4  19       23.00       19.54      8.66 o 
   3   4  19      260.65      270.53     17.82 o 
   4   4  19       84.12       75.82      9.91 o 
   5   4  19       41.59       46.59      8.92 o 
   6   4  19       33.22       36.44     10.58 o 
   7   4  19      628.24      714.38     29.88 o 
   8   4  19        0.49       -2.27     10.64 o 
   1   5  19        2.53       -3.57      7.35 o 
   2   5  19      111.06       90.56     11.69 o 
   3   5  19       43.09       76.64     29.60 o 
   4   5  19      123.35      124.01     11.72 o 
   5   5  19      201.58      203.71     14.45 o 
   6   5  19       10.88        5.90      7.97 o 
   7   5  19       24.13       36.46     11.08 o 
   0   6  19      472.78      453.22     39.10 o 
   1   6  19     1473.82     1463.90     41.20 o 
   2   6  19       16.46       11.38      9.52 o 
   3   6  19      913.63     1001.54     33.15 o 
   4   6  19       62.83       70.77     10.02 o 
   5   6  19       49.40       50.19      9.26 o 
   6   6  19      695.25      793.89     27.94 o 
   7   6  19      403.15      477.49     22.46 o 
   1   7  19       67.42       75.60     14.65 o 
   2   7  19        2.19       -2.88      8.03 o 
   3   7  19      158.22      178.48     17.74 o 
   4   7  19       49.87       42.76     10.48 o 
   5   7  19      457.36      471.49     20.74 o 
   6   7  19        8.56        9.82      8.48 o 
   7   7  19        1.27       -1.87      8.43 o 
   0   8  19        3.91       -9.21     13.03 o 
   1   8  19      464.02      537.92     30.25 o 
   2   8  19       52.35       53.65     10.14 o 
   3   8  19        1.49       15.16      9.07 o 
   4   8  19      180.13      184.46     16.36 o 
   5   8  19       31.66       34.01      9.46 o 
   6   8  19       42.04       35.27      9.82 o 
   7   8  19        8.30       -0.18      8.35 o 
   1   9  19        3.21        7.36     11.19 o 
   2   9  19      114.84      110.80     16.86 o 
   3   9  19       98.44      110.73     13.31 o 
   4   9  19      233.63      247.25     18.43 o 
   5   9  19      160.52      177.56     14.31 o 
   6   9  19        4.59        3.45      8.54 o 
   0  10  19        2.33       10.84     17.18 o 
   1  10  19       68.63       51.61     14.74 o 
   2  10  19       20.70       17.20     19.35 o 
   3  10  19       24.40        4.58     11.55 o 
   4  10  19        0.10       -5.65      8.40 o 
   5  10  19        7.07        5.75      9.87 o 
   6  10  19      641.40      734.45     50.44 o 
   1  11  19      131.75      170.57     20.05 o 
   2  11  19      101.17      117.24     18.25 o 
   3  11  19      132.37      108.15     17.82 o 
   4  11  19        4.03        9.43      9.96 o 
   5  11  19        7.75      -11.76      9.65 o 
   0  12  19       80.06       74.04     23.12 o 
   1  12  19       70.54       72.83     13.88 o 
   2  12  19       80.84       63.89     18.83 o 
   3  12  19        5.50        7.40     12.21 o 
   4  12  19       38.54       43.30     14.20 o 
   5  12  19       62.62       51.14     12.65 o 
   1  13  19       40.86       15.10     12.03 o 
   2  13  19       25.61       -4.41     11.16 o 
   3  13  19      194.53      181.63     21.75 o 
   4  13  19        6.44      -33.77     21.33 o 
   0  14  19       31.92       -5.91     18.20 o 
   1  14  19      471.74      546.41     26.83 o 
   2  14  19       77.42       62.95     16.79 o 
   3  14  19      499.50      638.35     36.40 o 
   1  15  19       53.20       77.65     15.25 o 
   0   0  20      279.52      293.50     31.21 o 
   1   0  20     2262.07     2385.06     71.59 o 
   2   0  20      750.42      798.47     34.35 o 
   3   0  20       34.61       38.34     11.38 o 
   4   0  20        2.70        8.27     13.21 o 
   5   0  20      982.55      955.40     57.63 o 
   6   0  20      301.90      395.25     41.63 o 
   7   0  20      391.67      391.51     42.29 o 
   1   1  20     1463.14     1513.60     36.24 o 
   2   1  20       85.30       82.40      9.66 o 
   3   1  20      141.25      131.69     13.18 o 
   4   1  20        4.48      -12.80      8.45 o 
   5   1  20      191.28      153.27     18.90 o 
   6   1  20      130.49      149.91     19.27 o 
   7   1  20       94.79       82.76     16.09 o 
   0   2  20     2590.75     2528.09     74.75 o 
   1   2  20        1.38       -3.95      6.62 o 
   2   2  20       38.65       42.24     10.67 o 
   3   2  20       71.56       81.35     11.59 o 
   4   2  20       29.00       28.01     10.84 o 
   5   2  20        0.97      -12.66     10.92 o 
   6   2  20      172.77      166.92     19.91 o 
   7   2  20       94.01       94.50     18.18 o 
   1   3  20        1.58       -4.73      6.21 o 
   2   3  20      491.22      529.62     23.14 o 
   3   3  20       92.61       94.28     12.09 o 
   4   3  20      129.83      115.17     13.21 o 
   5   3  20       13.38       21.95      9.71 o 
   6   3  20      570.60      641.91     34.14 o 
   7   3  20       26.95       14.91     11.57 o 
   0   4  20      389.80      378.62     24.17 o 
   1   4  20       17.23       17.85      8.78 o 
   2   4  20      245.16      245.02     17.45 o 
   3   4  20        1.39        1.49      9.02 o 
   4   4  20        4.14       -2.86      9.13 o 
   5   4  20      185.35      171.05     15.99 o 
   6   4  20       16.05       18.46      9.97 o 
   7   4  20       70.59       82.48     13.64 o 
   1   5  20        1.55       -9.03      6.93 o 
   2   5  20      536.72      506.15     23.41 o 
   3   5  20       72.70      100.00     12.64 o 
   4   5  20      565.04      614.31     26.33 o 
   5   5  20        5.69        7.22      7.98 o 
   6   5  20      270.81      274.29     21.08 o 
   7   5  20       42.27       40.39     11.33 o 
   0   6  20       16.35        3.75     13.93 o 
   1   6  20        0.20        1.03      7.71 o 
   2   6  20       37.23       39.72     10.42 o 
   3   6  20       88.64       98.67     17.53 o 
   4   6  20        0.28        3.90      9.04 o 
   5   6  20        4.58        0.83      7.69 o 
   6   6  20        0.00       -2.44      8.18 o 
   1   7  20       16.01       14.87     17.10 o 
   2   7  20      200.31      193.74     16.16 o 
   3   7  20      217.62      286.05     23.70 o 
   4   7  20     1221.77     1322.36     41.09 o 
   5   7  20        0.59       -4.82     13.98 o 
   6   7  20      124.20      112.64     20.80 o 
   0   8  20      717.83      764.82     50.37 o 
   1   8  20        3.16       -2.49     10.49 o 
   2   8  20       75.12      112.35     20.53 o 
   3   8  20       33.90       36.62     10.94 o 
   4   8  20       14.09       20.30     11.18 o 
   5   8  20      141.87      160.40     16.23 o 
   6   8  20        0.99      -15.33      7.67 o 
   1   9  20      160.79      149.47     19.18 o 
   2   9  20      146.66      184.39     20.76 o 
   3   9  20       15.78       19.73     13.24 o 
   4   9  20       58.30       44.96     12.54 o 
   5   9  20       55.50       57.37     12.50 o 
   0  10  20      621.62      696.96     49.47 o 
   1  10  20       49.71       69.04     15.38 o 
   2  10  20      597.33      653.45     34.23 o 
   3  10  20       30.87       43.25     21.28 o 
   4  10  20       56.86       46.27     11.85 o 
   5  10  20      131.13      125.00     15.57 o 
   1  11  20        6.50       -3.04     17.75 o 
   2  11  20        5.03      -10.52     15.09 o 
   3  11  20       88.23       86.43     16.50 o 
   4  11  20        5.23        3.54     18.73 o 
   0  12  20      185.30      181.45     31.26 o 
   1  12  20      243.75      264.87     37.11 o 
   2  12  20      774.32      754.72     37.71 o 
   3  12  20        1.18      -10.04     11.74 o 
   1  13  20      245.43      234.10     24.19 o 
   2  13  20       48.40       15.60     13.45 o 
   1   1  21       87.30      102.16     10.57 o 
   2   1  21       21.69       18.83      7.78 o 
   3   1  21      374.88      389.01     23.86 o 
   4   1  21       72.42       58.42     13.84 o 
   5   1  21      148.69      120.96     17.29 o 
   6   1  21      190.87      174.23     21.04 o 
   0   2  21      159.50      165.45     23.57 o 
   1   2  21      116.28      134.24     13.03 o 
   2   2  21        8.85       11.13      8.54 o 
   3   2  21        0.42        8.24      8.89 o 
   4   2  21      123.58      136.92     14.71 o 
   5   2  21       61.29       52.81     14.44 o 
   6   2  21       15.77       10.33     12.12 o 
   1   3  21       91.15       68.61     16.35 o 
   2   3  21        4.71       -9.13      8.44 o 
   3   3  21       41.57       54.20     10.79 o 
   4   3  21       15.47       26.60     10.17 o 
   5   3  21      138.99      114.83     17.79 o 
   6   3  21        1.04       -4.81     11.75 o 
   0   4  21      456.34      470.15     30.54 o 
   1   4  21      519.30      556.40     26.33 o 
   2   4  21      399.82      397.98     22.71 o 
   3   4  21      343.46      354.57     21.37 o 
   4   4  21        0.04        9.69      9.59 o 
   5   4  21        9.92       -5.15     12.33 o 
   6   4  21       94.06       61.18     15.30 o 
   1   5  21       69.55       68.78     11.61 o 
   2   5  21       15.79       14.19      9.03 o 
   3   5  21       12.92       18.45      9.64 o 
   4   5  21       88.85       68.48     12.44 o 
   5   5  21        0.38       -3.84      9.32 o 
   6   5  21       49.72       33.15     13.27 o 
   0   6  21        4.35      -16.00     15.16 o 
   1   6  21      394.37      423.22     35.44 o 
   2   6  21      273.50      311.67     19.99 o 
   3   6  21      128.22      126.60     14.30 o 
   4   6  21       36.67       57.30     11.91 o 
   5   6  21       70.40       94.75     13.84 o 
   6   6  21      222.55      247.75     16.95 o 
   1   7  21      260.17      290.37     34.65 o 
   2   7  21       16.37       21.97     13.38 o 
   3   7  21       16.19       16.91     10.23 o 
   4   7  21       54.67       25.32     11.09 o 
   5   7  21      114.28      106.12     14.52 o 
   0   8  21      249.76      258.75     33.74 o 
   1   8  21      158.65      155.31     19.86 o 
   2   8  21       46.09       46.29     14.40 o 
   3   8  21      516.15      562.32     25.40 o 
   4   8  21       72.34       77.83     13.34 o 
   5   8  21       71.43       72.36     12.99 o 
   1   9  21       44.77       37.52     37.20 o 
   2   9  21       11.17        0.49     11.28 o 
   3   9  21      623.47      643.77     39.74 o 
   4   9  21        0.26       -6.66      9.78 o 
   0  10  21      392.10      421.10     42.88 o 
   1  10  21       58.46       55.65     15.50 o 
   2  10  21      189.42      178.03     26.73 o 
   3  10  21       21.07       16.59     19.83 o 
   4  10  21        4.01       20.47     13.53 o 
   1  11  21      181.46      172.68     21.70 o 
   2  11  21      151.65      151.92     20.98 o 
   3  11  21      263.34      299.75     27.16 o 
   0  12  21      705.77      806.58     56.93 o 
   1  12  21      283.47      310.18     27.72 o 
   0   0  22      178.51      214.09     29.22 o 
   1   0  22       95.04      130.57     16.92 o 
   2   0  22      989.86      987.95     40.00 o 
   3   0  22       44.48       61.93     19.49 o 
   4   0  22      207.40      215.63     30.67 o 
   5   0  22      463.63      419.11     42.90 o 
   1   1  22      262.86      253.03     15.54 o 
   2   1  22        1.20       -3.92      8.74 o 
   3   1  22        6.95        1.58     10.98 o 
   4   1  22       16.08        0.89     10.83 o 
   5   1  22       46.16       18.08     12.68 o 
   0   2  22     3148.01     3237.07     93.38 o 
   1   2  22       94.93      103.40     22.68 o 
   2   2  22      321.47      331.17     20.68 o 
   3   2  22       27.11        8.19      9.38 o 
   4   2  22        7.12       -2.73     12.79 o 
   5   2  22        3.56       -0.59     10.89 o 
   1   3  22       87.48       79.57     13.34 o 
   2   3  22      428.92      439.48     23.29 o 
   3   3  22      248.92      265.21     19.00 o 
   4   3  22     1774.32     1964.65     53.96 o 
   5   3  22      216.79      211.21     22.76 o 
   0   4  22       37.93       31.91     18.95 o 
   1   4  22       36.38       31.86     10.24 o 
   2   4  22       19.94       -3.77      8.82 o 
   3   4  22       46.05       30.13     10.49 o 
   4   4  22       45.95       35.73     11.34 o 
   5   4  22      186.33      200.48     21.85 o 
   1   5  22       20.17       25.01     13.21 o 
   2   5  22      518.16      515.04     24.31 o 
   3   5  22        0.24       -1.50     14.05 o 
   4   5  22      588.25      638.44     28.05 o 
   5   5  22        6.97       -5.06      9.27 o 
   0   6  22        7.12        2.85     16.33 o 
   1   6  22      110.90      133.70     19.02 o 
   2   6  22      309.33      329.55     21.20 o 
   3   6  22      117.44      132.49     15.35 o 
   4   6  22        4.76       -0.55      9.80 o 
   1   7  22      108.87      104.09     17.41 o 
   2   7  22      222.38      230.07     23.49 o 
   3   7  22        1.70       -1.67      9.33 o 
   4   7  22      151.12      134.31     18.04 o 
   0   8  22       57.87       43.36     21.16 o 
   1   8  22        0.03      -14.19     11.61 o 
   2   8  22      128.41      115.75     18.63 o 
   3   8  22       38.22       14.91     14.37 o 
   1   9  22      105.84       90.65     17.86 o 
   2   9  22        4.42       -6.77     18.05 o 
   3   9  22        5.78        6.73     12.80 o 
   0  10  22        0.48       -8.33     16.78 o 
   1  10  22        0.11       15.13     13.39 o 
   1   1  23      161.63      180.66     13.97 o 
   2   1  23       53.73       74.65     11.99 o 
   3   1  23      146.11      183.61     26.17 o 
   4   1  23       11.61       10.24     11.58 o 
   0   2  23     1135.81     1282.27     48.51 o 
   1   2  23        0.19      -16.84      8.42 o 
   2   2  23       19.15        6.66      9.28 o 
   3   2  23      155.87      161.31     16.02 o 
   4   2  23        0.05       -3.00     13.93 o 
   1   3  23       42.99       62.91     17.82 o 
   2   3  23      279.79      299.04     20.46 o 
   3   3  23      312.91      347.04     22.10 o 
   4   3  23       18.38        1.78     11.45 o 
   0   4  23        0.01      -17.38     15.16 o 
   1   4  23      385.93      391.80     25.72 o 
   2   4  23      127.19      167.57     24.78 o 
   3   4  23       96.37       92.25     13.60 o 
   4   4  23        3.96        5.97      9.84 o 
   1   5  23       33.88       33.59     15.12 o 
   2   5  23      208.79      209.69     17.93 o 
   3   5  23       50.74       40.38     11.60 o 
   0   6  23       19.54       44.23     19.27 o 
   1   6  23      169.92      191.34     22.38 o 
   2   6  23        7.40        3.41     11.75 o 
   3   6  23      260.59      304.14     21.36 o 
   1   7  23       27.45       35.57     13.99 o 
   2   7  23        1.51       -7.21     11.77 o 
   0   8  23       76.61       56.38     22.13 o 
   1   8  23        6.97        4.81     12.82 o 
   0   0  24      466.54      402.98     40.27 o 
   1   0  24       82.81       87.28     16.38 o 
   2   0  24       23.43        5.26     17.27 o 
   1   1  24       92.68       77.84     17.51 o 
   2   1  24        6.93       -5.10     11.06 o 
   0   2  24      275.63      242.33     33.34 o 
   1   2  24        4.49        4.74      9.48 o 
   2   2  24      267.54      301.26     20.86 o 
   1   3  24       77.21       76.70     13.26 o 
   2   3  24      639.31      657.08     28.52 o 
   0   4  24      183.93      158.63     29.45 o 
   1   4  24        4.81        4.82     12.41 o 
                                                 
